# Supplementary material for: A radiomic approach for adaptive radiotherapy in non-small cell lung cancer patients
Source: PLoS One. 2018 Nov 21;13(11):e0207455. doi: 10.1371/journal.pone.0207455 (PMC6248970; doi:10.1371/journal.pone.0207455)
Supplement: S1 File — File containing the entire dataset of the extracted features and the labels for each patient; the “.arff” file format is the input file format for the Machine Learning software “Weka” used in the experimental process. (ARFF) [file pone.0207455.s001.arff]

@relation all

@attribute sesso {F, M}
@attribute anni numeric
@attribute T {-, T1, T2, T3, T4}
@attribute N {-, N0, N1, N2, N3}
@attribute stadio {-, IIA, IIB, IIIA, IIIB}
@attribute istologia {-, NSLC, adenocarcinoma, adenosquamoso, grandi_cellule, grandi_cellule_neuroendocrino, scarsamente_differenziato_grandi_cellule, squamoso}
@attribute mutazione_EGFR {-, mutato, non_mutato}
@attribute mutazione_ALK {-, mutato, non_mutato}
@attribute fumo {-, no, si}
@attribute mean numeric
@attribute std numeric
@attribute skewness numeric
@attribute kurtosis numeric
@attribute energy numeric
@attribute entropy numeric
@attribute maxAssValue numeric
@attribute maxAssPos numeric
@attribute energy_around_maxAss numeric
@attribute range numeric
@attribute numMaxRel numeric
@attribute energy_around_maxRel numeric
@attribute autocorrelation_-1-1-1 numeric
@attribute covariance_-1-1-1 numeric
@attribute inertia_-1-1-1 numeric
@attribute absolute_-1-1-1 numeric
@attribute inverse_-1-1-1 numeric
@attribute energy_-1-1-1 numeric
@attribute entropy_-1-1-1 numeric
@attribute autocorrelation_-1-10 numeric
@attribute covariance_-1-10 numeric
@attribute inertia_-1-10 numeric
@attribute absolute_-1-10 numeric
@attribute inverse_-1-10 numeric
@attribute energy_-1-10 numeric
@attribute entropy_-1-10 numeric
@attribute autocorrelation_-1-11 numeric
@attribute covariance_-1-11 numeric
@attribute inertia_-1-11 numeric
@attribute absolute_-1-11 numeric
@attribute inverse_-1-11 numeric
@attribute energy_-1-11 numeric
@attribute entropy_-1-11 numeric
@attribute autocorrelation_-10-1 numeric
@attribute covariance_-10-1 numeric
@attribute inertia_-10-1 numeric
@attribute absolute_-10-1 numeric
@attribute inverse_-10-1 numeric
@attribute energy_-10-1 numeric
@attribute entropy_-10-1 numeric
@attribute autocorrelation_-100 numeric
@attribute covariance_-100 numeric
@attribute inertia_-100 numeric
@attribute absolute_-100 numeric
@attribute inverse_-100 numeric
@attribute energy_-100 numeric
@attribute entropy_-100 numeric
@attribute autocorrelation_-101 numeric
@attribute covariance_-101 numeric
@attribute inertia_-101 numeric
@attribute absolute_-101 numeric
@attribute inverse_-101 numeric
@attribute energy_-101 numeric
@attribute entropy_-101 numeric
@attribute autocorrelation_-11-1 numeric
@attribute covariance_-11-1 numeric
@attribute inertia_-11-1 numeric
@attribute absolute_-11-1 numeric
@attribute inverse_-11-1 numeric
@attribute energy_-11-1 numeric
@attribute entropy_-11-1 numeric
@attribute autocorrelation_-110 numeric
@attribute covariance_-110 numeric
@attribute inertia_-110 numeric
@attribute absolute_-110 numeric
@attribute inverse_-110 numeric
@attribute energy_-110 numeric
@attribute entropy_-110 numeric
@attribute autocorrelation_-111 numeric
@attribute covariance_-111 numeric
@attribute inertia_-111 numeric
@attribute absolute_-111 numeric
@attribute inverse_-111 numeric
@attribute energy_-111 numeric
@attribute entropy_-111 numeric
@attribute autocorrelation_0-1-1 numeric
@attribute covariance_0-1-1 numeric
@attribute inertia_0-1-1 numeric
@attribute absolute_0-1-1 numeric
@attribute inverse_0-1-1 numeric
@attribute energy_0-1-1 numeric
@attribute entropy_0-1-1 numeric
@attribute autocorrelation_0-10 numeric
@attribute covariance_0-10 numeric
@attribute inertia_0-10 numeric
@attribute absolute_0-10 numeric
@attribute inverse_0-10 numeric
@attribute energy_0-10 numeric
@attribute entropy_0-10 numeric
@attribute autocorrelation_0-11 numeric
@attribute covariance_0-11 numeric
@attribute inertia_0-11 numeric
@attribute absolute_0-11 numeric
@attribute inverse_0-11 numeric
@attribute energy_0-11 numeric
@attribute entropy_0-11 numeric
@attribute autocorrelation_00-1 numeric
@attribute covariance_00-1 numeric
@attribute inertia_00-1 numeric
@attribute absolute_00-1 numeric
@attribute inverse_00-1 numeric
@attribute energy_00-1 numeric
@attribute entropy_00-1 numeric
@attribute autocorrelation_001 numeric
@attribute covariance_001 numeric
@attribute inertia_001 numeric
@attribute absolute_001 numeric
@attribute inverse_001 numeric
@attribute energy_001 numeric
@attribute entropy_001 numeric
@attribute autocorrelation_01-1 numeric
@attribute covariance_01-1 numeric
@attribute inertia_01-1 numeric
@attribute absolute_01-1 numeric
@attribute inverse_01-1 numeric
@attribute energy_01-1 numeric
@attribute entropy_01-1 numeric
@attribute autocorrelation_010 numeric
@attribute covariance_010 numeric
@attribute inertia_010 numeric
@attribute absolute_010 numeric
@attribute inverse_010 numeric
@attribute energy_010 numeric
@attribute entropy_010 numeric
@attribute autocorrelation_011 numeric
@attribute covariance_011 numeric
@attribute inertia_011 numeric
@attribute absolute_011 numeric
@attribute inverse_011 numeric
@attribute energy_011 numeric
@attribute entropy_011 numeric
@attribute autocorrelation_1-1-1 numeric
@attribute covariance_1-1-1 numeric
@attribute inertia_1-1-1 numeric
@attribute absolute_1-1-1 numeric
@attribute inverse_1-1-1 numeric
@attribute energy_1-1-1 numeric
@attribute entropy_1-1-1 numeric
@attribute autocorrelation_1-10 numeric
@attribute covariance_1-10 numeric
@attribute inertia_1-10 numeric
@attribute absolute_1-10 numeric
@attribute inverse_1-10 numeric
@attribute energy_1-10 numeric
@attribute entropy_1-10 numeric
@attribute autocorrelation_1-11 numeric
@attribute covariance_1-11 numeric
@attribute inertia_1-11 numeric
@attribute absolute_1-11 numeric
@attribute inverse_1-11 numeric
@attribute energy_1-11 numeric
@attribute entropy_1-11 numeric
@attribute autocorrelation_10-1 numeric
@attribute covariance_10-1 numeric
@attribute inertia_10-1 numeric
@attribute absolute_10-1 numeric
@attribute inverse_10-1 numeric
@attribute energy_10-1 numeric
@attribute entropy_10-1 numeric
@attribute autocorrelation_100 numeric
@attribute covariance_100 numeric
@attribute inertia_100 numeric
@attribute absolute_100 numeric
@attribute inverse_100 numeric
@attribute energy_100 numeric
@attribute entropy_100 numeric
@attribute autocorrelation_101 numeric
@attribute covariance_101 numeric
@attribute inertia_101 numeric
@attribute absolute_101 numeric
@attribute inverse_101 numeric
@attribute energy_101 numeric
@attribute entropy_101 numeric
@attribute autocorrelation_11-1 numeric
@attribute covariance_11-1 numeric
@attribute inertia_11-1 numeric
@attribute absolute_11-1 numeric
@attribute inverse_11-1 numeric
@attribute energy_11-1 numeric
@attribute entropy_11-1 numeric
@attribute autocorrelation_110 numeric
@attribute covariance_110 numeric
@attribute inertia_110 numeric
@attribute absolute_110 numeric
@attribute inverse_110 numeric
@attribute energy_110 numeric
@attribute entropy_110 numeric
@attribute autocorrelation_111 numeric
@attribute covariance_111 numeric
@attribute inertia_111 numeric
@attribute absolute_111 numeric
@attribute inverse_111 numeric
@attribute energy_111 numeric
@attribute entropy_111 numeric
@attribute mean_LBP3 numeric
@attribute std_LBP3 numeric
@attribute skewness_LBP3 numeric
@attribute kurtosis_LBP3 numeric
@attribute energy_LBP3 numeric
@attribute entropy_LBP3 numeric
@attribute maxAssValue_LBP3 numeric
@attribute maxAssPos_LBP3 numeric
@attribute energy_around_maxAss_LBP3 numeric
@attribute range_LBP3 numeric
@attribute numMaxRel_LBP3 numeric
@attribute energy_around_maxRel_LBP3 numeric
@attribute mean_LBP3_ri numeric
@attribute std_LBP3_ri numeric
@attribute skewness_LBP3_ri numeric
@attribute kurtosis_LBP3_ri numeric
@attribute energy_LBP3_ri numeric
@attribute entropy_LBP3_ri numeric
@attribute maxAssValue_LBP3_ri numeric
@attribute maxAssPos_LBP3_ri numeric
@attribute energy_around_maxAss_LBP3_ri numeric
@attribute range_LBP3_ri numeric
@attribute numMaxRel_LBP3_ri numeric
@attribute energy_around_maxRel_LBP3_ri numeric
@attribute mean_LBP3_u numeric
@attribute std_LBP3_u numeric
@attribute skewness_LBP3_u numeric
@attribute kurtosis_LBP3_u numeric
@attribute energy_LBP3_u numeric
@attribute entropy_LBP3_u numeric
@attribute maxAssValue_LBP3_u numeric
@attribute maxAssPos_LBP3_u numeric
@attribute energy_around_maxAss_LBP3_u numeric
@attribute range_LBP3_u numeric
@attribute numMaxRel_LBP3_u numeric
@attribute energy_around_maxRel_LBP3_u numeric
@attribute mean_LBP3_ri_u numeric
@attribute std_LBP3_ri_u numeric
@attribute skewness_LBP3_ri_u numeric
@attribute kurtosis_LBP3_ri_u numeric
@attribute energy_LBP3_ri_u numeric
@attribute entropy_LBP3_ri_u numeric
@attribute maxAssValue_LBP3_ri_u numeric
@attribute maxAssPos_LBP3_ri_u numeric
@attribute energy_around_maxAss_LBP3_ri_u numeric
@attribute range_LBP3_ri_u numeric
@attribute numMaxRel_LBP3_ri_u numeric
@attribute energy_around_maxRel_LBP3_ri_u numeric
@attribute adaptive {0, 1}

@data
M, 63, T4, N2, IIIB, squamoso, -, -, -, 918.6462298, 214.0659251, -1.972317426, 2.984401763, 0.005914901789, 8.393553776, 0.01331067008, 1036, 0.0008404265145, 0, 0, 0, 24732527.79, 1.68667847e+10, 504300.051, 2006.762309, 0.9418799162, 0.0685450357, 269.5831933, 27144122.43, 2.233824301e+10, 150671.3222, 1165.975506, 1.393356638, 0.09321682326, 287.2661461, 24722642.85, 1.693419286e+10, 646953.7178, 2203.818295, 0.9317883183, 0.06803991329, 269.9202527, 24829193.72, 1.705459034e+10, 494871.8183, 1974.025744, 0.9496380733, 0.06932227203, 270.1561777, 27495353.95, 2.316693927e+10, 70967.6096, 856.0234941, 1.702698232, 0.107806465, 285.0309071, 24773889.72, 1.697427427e+10, 577068.4854, 2087.463134, 0.9695529089, 0.06946288921, 269.4548755, 24806750.34, 1.706393012e+10, 547308.0085, 2071.494626, 0.9366311321, 0.06842328408, 270.6031294, 27233137.8, 2.262257985e+10, 115976.4346, 1062.345664, 1.499918362, 0.09718134076, 287.3654774, 24713796.52, 1.684552103e+10, 562836.3362, 2077.575356, 0.947401372, 0.06932820656, 268.8253287, 24762011.89, 1.691965198e+10, 512181.1175, 2000.074231, 0.9756687264, 0.06976086521, 269.1238221, 27372781.34, 2.297229479e+10, 77202.87253, 862.7420645, 1.737955085, 0.1067589264, 285.2168906, 24806702.07, 1.707086336e+10, 580205.0017, 2108.466383, 0.9430799116, 0.06884413613, 270.3697009, 24844531.3, 1.708474829e+10, 514434.087, 1985.488128, 0.9796866935, 0.07061162727, 269.7224006, 24844531.3, 1.708474829e+10, 514434.087, 1985.488128, 0.9796866935, 0.07061162727, 269.7224006, 24806702.07, 1.707086336e+10, 580205.0017, 2108.466383, 0.9430799116, 0.06884413613, 270.3697009, 27372781.34, 2.297229479e+10, 77202.87253, 862.7420645, 1.737955085, 0.1067589264, 285.2168906, 24762011.89, 1.691965198e+10, 512181.1175, 2000.074231, 0.9756687264, 0.06976086521, 269.1238221, 24713796.52, 1.684552103e+10, 562836.3362, 2077.575356, 0.947401372, 0.06932820656, 268.8253287, 27233137.8, 2.262257985e+10, 115976.4346, 1062.345664, 1.499918362, 0.09718134076, 287.3654774, 24806750.34, 1.706393012e+10, 547308.0085, 2071.494626, 0.9366311321, 0.06842328408, 270.6031294, 24773889.72, 1.697427427e+10, 577068.4854, 2087.463134, 0.9695529089, 0.06946288921, 269.4548755, 27495353.95, 2.316693927e+10, 70967.6096, 856.0234941, 1.702698232, 0.107806465, 285.0309071, 24829193.72, 1.705459034e+10, 494871.8183, 1974.025744, 0.9496380733, 0.06932227203, 270.1561777, 24722642.85, 1.693419286e+10, 646953.7178, 2203.818295, 0.9317883183, 0.06803991329, 269.9202527, 27144122.43, 2.233824301e+10, 150671.3222, 1165.975506, 1.393356638, 0.09321682326, 287.2661461, 24732527.79, 1.68667847e+10, 504300.051, 2006.762309, 0.9418799162, 0.0685450357, 269.5831933, 380.2613115, 221.2082484, 0.02391469381, -1.112972997, 0.00684417757, 8.019091933, 0.02297821546, 257, 0.0008252303418, 4, 3, 0.002144661192, 304.5976841, 219.0043789, 0.03763438049, -1.260127929, 0.02179980355, 5.955685605, 0.04225573358, 32, 0.001797489984, 1, 0, 0, 343.338553, 227.0022732, 0.06050446082, -1.0293591, 0.0372919795, 6.052314949, 0.1057964185, 3, 0.01148436819, 4, 5, 0.05367774216, 292.1874515, 219.5609402, 0.05067036363, -1.244854404, 0.04939918988, 4.643238203, 0.1009267986, 3, 0.01142319135, 3, 3, 0.0349773405, 1
M, 71, T3, N2, IIIA, squamoso, -, -, -, 933.0934254, 201.6534764, -2.158502277, 4.205128262, 0.004767756212, 8.55653963, 0.01069806933, 1040, 0.0005282372941, 0, 0, 0, 26816586.3, 2.052298905e+10, 626026.8388, 2317.483629, 0.8974079132, 0.05256790026, 290.5184714, 30217395.41, 2.970005651e+10, 135692.3047, 1178.602099, 1.425662791, 0.0785139881, 316.8764679, 26961474.17, 2.088278903e+10, 589207.3689, 2250.114221, 0.9121497354, 0.0537108912, 291.8134967, 26853596.49, 2.061297788e+10, 613063.0315, 2307.735816, 0.8758149762, 0.05269146348, 290.9714318, 30405628.42, 3.031606537e+10, 84099.45964, 966.8447888, 1.624676939, 0.08585475476, 315.4497775, 26991794.73, 2.090651565e+10, 563495.6563, 2200.603599, 0.9319765938, 0.05390679323, 291.695456, 26828445.27, 2.059783091e+10, 637512.1392, 2347.883779, 0.8649041975, 0.0521148768, 291.4665957, 30229432.29, 2.98534519e+10, 128966.7143, 1137.628593, 1.448706353, 0.07949031238, 317.3405879, 26951927.62, 2.080750424e+10, 575640.7296, 2216.556611, 0.919573455, 0.05368640344, 291.0774952, 26916712.45, 2.071400155e+10, 581173.2382, 2239.1992, 0.9255635596, 0.05353866482, 290.7724963, 30462891.34, 3.045365478e+10, 67804.8183, 897.3661585, 1.622547893, 0.08621113904, 315.1264711, 26923978.73, 2.078374704e+10, 593346.5251, 2270.430142, 0.9024229422, 0.05327592121, 291.6196177, 26954133.48, 2.080597893e+10, 566287.8063, 2216.276681, 0.9307447416, 0.05399268778, 291.0559001, 26954133.48, 2.080597893e+10, 566287.8063, 2216.276681, 0.9307447416, 0.05399268778, 291.0559001, 26923978.73, 2.078374704e+10, 593346.5251, 2270.430142, 0.9024229422, 0.05327592121, 291.6196177, 30462891.34, 3.045365478e+10, 67804.8183, 897.3661585, 1.622547893, 0.08621113904, 315.1264711, 26916712.45, 2.071400155e+10, 581173.2382, 2239.1992, 0.9255635596, 0.05353866482, 290.7724963, 26951927.62, 2.080750424e+10, 575640.7296, 2216.556611, 0.919573455, 0.05368640344, 291.0774952, 30229432.29, 2.98534519e+10, 128966.7143, 1137.628593, 1.448706353, 0.07949031238, 317.3405879, 26828445.27, 2.059783091e+10, 637512.1392, 2347.883779, 0.8649041975, 0.0521148768, 291.4665957, 26991794.73, 2.090651565e+10, 563495.6563, 2200.603599, 0.9319765938, 0.05390679323, 291.695456, 30405628.42, 3.031606537e+10, 84099.45964, 966.8447888, 1.624676939, 0.08585475476, 315.4497775, 26853596.49, 2.061297788e+10, 613063.0315, 2307.735816, 0.8758149762, 0.05269146348, 290.9714318, 26961474.17, 2.088278903e+10, 589207.3689, 2250.114221, 0.9121497354, 0.0537108912, 291.8134967, 30217395.41, 2.970005651e+10, 135692.3047, 1178.602099, 1.425662791, 0.0785139881, 316.8764679, 26816586.3, 2.052298905e+10, 626026.8388, 2317.483629, 0.8974079132, 0.05256790026, 290.5184714, 379.9306131, 225.612023, 0.009977024364, -1.115627402, 0.005718381101, 8.275626023, 0.01960784314, 392, 0.0003941709092, 84, 0, 0, 303.3396888, 217.3397938, 0.0381519996, -1.258026204, 0.01895079376, 6.133781147, 0.04396423249, 528, 0.001960740038, 1, 0, 0, 334.3527764, 232.0650097, 0.08568816747, -1.061864965, 0.05159502658, 5.781101663, 0.1369109047, 259, 0.01907013296, 4, 3, 0.047441014, 288.3996575, 218.6528957, 0.05776404529, -1.247959204, 0.06059962378, 4.501816725, 0.131750946, 259, 0.01926136087, 3, 3, 0.04868926169, 1
M, 67, T3, N2, IIIA, adenocarcinoma, non_mutato, non_mutato, si, 867.7550921, 295.5546826, -1.362163039, 0.8795757751, 0.003244411508, 9.230653122, 0.00885541305, 1040, 0.0003430870036, 1367, 0, 0, 17418051.16, 6208730451, 555542.3047, 1921.948263, 0.5510845066, 0.0192937894, 223.0671367, 18547063.87, 7405286098, 226622.9318, 1223.267683, 0.7887385365, 0.02489180254, 231.9170941, 17401733.09, 6147579780, 541047.6748, 1915.069483, 0.5400786624, 0.01881734015, 222.3715872, 17463311, 6203066675, 496406.8423, 1835.23969, 0.5755923405, 0.01944246505, 222.539284, 18627980.99, 7482941753, 134095.1502, 981.6590852, 0.8959861685, 0.02688205729, 231.0294069, 17425473.18, 6190747822, 498804.8533, 1855.330167, 0.5558732207, 0.01922170045, 222.8845895, 17353710.78, 6106045712, 578506.3604, 1971.508623, 0.5273241818, 0.01882845959, 221.7254307, 18348572.22, 7236168667, 268948.4591, 1337.527368, 0.748072658, 0.02406178011, 231.1955099, 17304744.25, 6148110419, 593373.1722, 2012.225444, 0.5321446619, 0.01871357954, 223.2616687, 17443630.34, 6233305594, 509067.2742, 1856.611347, 0.5501260803, 0.01939136561, 223.4984492, 18658907.13, 7548376906, 139608.3722, 961.8662834, 0.9500666162, 0.02765642006, 231.4297465, 17458354.68, 6182665891, 496232.8315, 1843.165959, 0.5666487812, 0.01912050105, 222.4407148, 17524929.32, 6246668880, 424448.2909, 1711.017246, 0.587805971, 0.01986175538, 222.7852845, 17524929.32, 6246668880, 424448.2909, 1711.017246, 0.587805971, 0.01986175538, 222.7852845, 17458354.68, 6182665891, 496232.8315, 1843.165959, 0.5666487812, 0.01912050105, 222.4407148, 18658907.13, 7548376906, 139608.3722, 961.8662834, 0.9500666162, 0.02765642006, 231.4297465, 17443630.34, 6233305594, 509067.2742, 1856.611347, 0.5501260803, 0.01939136561, 223.4984492, 17304744.25, 6148110419, 593373.1722, 2012.225444, 0.5321446619, 0.01871357954, 223.2616687, 18348572.22, 7236168667, 268948.4591, 1337.527368, 0.748072658, 0.02406178011, 231.1955099, 17353710.78, 6106045712, 578506.3604, 1971.508623, 0.5273241818, 0.01882845959, 221.7254307, 17425473.18, 6190747822, 498804.8533, 1855.330167, 0.5558732207, 0.01922170045, 222.8845895, 18627980.99, 7482941753, 134095.1502, 981.6590852, 0.8959861685, 0.02688205729, 231.0294069, 17463311, 6203066675, 496406.8423, 1835.23969, 0.5755923405, 0.01944246505, 222.539284, 17401733.09, 6147579780, 541047.6748, 1915.069483, 0.5400786624, 0.01881734015, 222.3715872, 18547063.87, 7405286098, 226622.9318, 1223.267683, 0.7887385365, 0.02489180254, 231.9170941, 17418051.16, 6208730451, 555542.3047, 1921.948263, 0.5510845066, 0.0192937894, 223.0671367, 387.5124365, 231.7458569, -0.03570208808, -1.138348133, 0.005564958041, 8.279861251, 0.02060048214, 768, 0.0004282221447, 36, 1, 0, 304.386074, 219.3838412, 0.06205635241, -1.22129217, 0.01992581541, 6.064513343, 0.04179030663, 272, 0.001769054251, 1, 0, 0, 345.6249458, 236.5664232, 0.03604240669, -1.08402253, 0.04336223192, 5.978232176, 0.115076352, 3, 0.01347658455, 4, 4, 0.0391050311, 290.3450651, 219.6156591, 0.07555643362, -1.199104894, 0.05434529688, 4.582571774, 0.1124609803, 3, 0.01399555477, 3, 3, 0.04070262213, 1
F, 71, T2, N2, IIIA, adenocarcinoma, non_mutato, non_mutato, si, 930.8240182, 233.4287973, -2.203116659, 3.800674985, 0.007537614215, 8.129928004, 0.01643211366, 1042, 0.001176761882, 0, 0, 0, 7765978.543, 402575832.1, 196513.4524, 647.6748313, 0.3019343019, 0.009742065858, 86.75645324, 8334705.799, 502895470.9, 81602.56486, 430.0814796, 0.4220773859, 0.0123414535, 91.59967492, 7719524.894, 392227859.7, 210794.5526, 665.4553862, 0.2935780253, 0.009488005404, 86.09386375, 7804774.325, 407695546.2, 191881.5491, 639.7130717, 0.3119205114, 0.009806721027, 86.93856104, 8416137.662, 519620693.6, 50944.93702, 359.6313422, 0.4486508307, 0.01314904965, 92.08114913, 7735166.916, 394666809.1, 185358.3787, 632.868033, 0.2972709249, 0.009536481163, 86.30291417, 7793473.771, 405737572.2, 217766.9008, 672.367908, 0.2981165611, 0.009844202284, 86.72510545, 8321479.968, 501751270.7, 80255.98275, 431.5093727, 0.4251318896, 0.01220183582, 91.63636392, 7696779.14, 389453008.3, 190781.0237, 636.9962509, 0.3006799601, 0.009450461679, 86.05735096, 7763365.239, 399821161.6, 170259.2509, 605.7228193, 0.3067961695, 0.009782670553, 86.5104283, 8428476.036, 522023787, 39836.35541, 314.9427643, 0.4844294659, 0.01356627851, 91.93206704, 7786057.712, 402425362.5, 194065.906, 640.5788553, 0.3100829169, 0.009737380701, 86.55019838, 7798497.511, 404214972.7, 165112.9758, 597.2436891, 0.3219364593, 0.009867003382, 86.65655839, 7798497.511, 404214972.7, 165112.9758, 597.2436891, 0.3219364593, 0.009867003382, 86.65655839, 7786057.712, 402425362.5, 194065.906, 640.5788553, 0.3100829169, 0.009737380701, 86.55019838, 8428476.036, 522023787, 39836.35541, 314.9427643, 0.4844294659, 0.01356627851, 91.93206704, 7763365.239, 399821161.6, 170259.2509, 605.7228193, 0.3067961695, 0.009782670553, 86.5104283, 7696779.14, 389453008.3, 190781.0237, 636.9962509, 0.3006799601, 0.009450461679, 86.05735096, 8321479.968, 501751270.7, 80255.98275, 431.5093727, 0.4251318896, 0.01220183582, 91.63636392, 7793473.771, 405737572.2, 217766.9008, 672.367908, 0.2981165611, 0.009844202284, 86.72510545, 7735166.916, 394666809.1, 185358.3787, 632.868033, 0.2972709249, 0.009536481163, 86.30291417, 8416137.662, 519620693.6, 50944.93702, 359.6313422, 0.4486508307, 0.01314904965, 92.08114913, 7804774.325, 407695546.2, 191881.5491, 639.7130717, 0.3119205114, 0.009806721027, 86.93856104, 7719524.894, 392227859.7, 210794.5526, 665.4553862, 0.2935780253, 0.009488005404, 86.09386375, 8334705.799, 502895470.9, 81602.56486, 430.0814796, 0.4220773859, 0.0123414535, 91.59967492, 7765978.543, 402575832.1, 196513.4524, 647.6748313, 0.3019343019, 0.009742065858, 86.75645324, 386.6646815, 226.8794212, 0.02586127287, -1.108334939, 0.006163629552, 8.235044891, 0.02522255193, 512, 0.001232091745, 36, 1, 0.001232091745, 308.707984, 220.641499, 0.04873608349, -1.234937757, 0.01763530832, 6.191581042, 0.03873988931, 514, 0.002973883759, 1, 0, 0, 336.361904, 229.6709325, 0.0917846386, -0.9810122358, 0.05888259155, 5.593388706, 0.1364985163, 259, 0.01911368615, 4, 2, 0.0179370765, 291.7361962, 220.5768183, 0.07042475181, -1.202151811, 0.0666568149, 4.431889981, 0.1340996169, 515, 0.02032041388, 3, 3, 0.05779572592, 1
F, 82, T2, N2, IIIA, squamoso, -, -, -, 811.4191257, 315.895988, -0.9761039828, -0.5169764334, 0.003270318202, 9.257153268, 0.01039935828, 1042, 0.0004714940939, 0, 0, 0, 6064204.775, 258083101.5, 290150.1402, 916.9590102, 0.2071300897, 0.004566903763, 88.20042922, 6443143.497, 311850979.9, 82760.13147, 469.0407398, 0.3944100349, 0.006228947637, 92.55676339, 6090223.491, 261492265.3, 255664.6616, 852.5746063, 0.2176796275, 0.004610132146, 88.70286819, 6058103.871, 257696559.7, 262073.5351, 877.512122, 0.202736082, 0.004534857288, 88.43655513, 6479766.335, 319315244.6, 48303.09323, 381.5506123, 0.4084109245, 0.006554784698, 93.41970284, 6137070.155, 267026357.2, 240836.7641, 829.8592852, 0.238872243, 0.00478648146, 89.03475015, 6008940.18, 252870503.7, 277568.123, 904.0264934, 0.1993805505, 0.004354010223, 88.25729758, 6394769.762, 307991269.9, 89989.68908, 520.2129468, 0.3288051038, 0.005681159065, 93.28150025, 6132247.099, 267310470.8, 270117.5449, 883.1889528, 0.2367252737, 0.004735819294, 89.05427443, 6122801.98, 264967142.7, 260874.933, 868.2021995, 0.2364677367, 0.004788855273, 88.70714278, 6493997.504, 319682356.5, 47738.53537, 385.7565609, 0.3861946517, 0.006411856171, 93.30400124, 6069312.961, 259037399, 247455.7868, 848.684079, 0.2045794021, 0.00453473235, 88.63931885, 6120819.652, 264405772.4, 229993.184, 818.1197201, 0.2324210966, 0.004767865769, 88.8617774, 6120819.652, 264405772.4, 229993.184, 818.1197201, 0.2324210966, 0.004767865769, 88.8617774, 6069312.961, 259037399, 247455.7868, 848.684079, 0.2045794021, 0.00453473235, 88.63931885, 6493997.504, 319682356.5, 47738.53537, 385.7565609, 0.3861946517, 0.006411856171, 93.30400124, 6122801.98, 264967142.7, 260874.933, 868.2021995, 0.2364677367, 0.004788855273, 88.70714278, 6132247.099, 267310470.8, 270117.5449, 883.1889528, 0.2367252737, 0.004735819294, 89.05427443, 6394769.762, 307991269.9, 89989.68908, 520.2129468, 0.3288051038, 0.005681159065, 93.28150025, 6008940.18, 252870503.7, 277568.123, 904.0264934, 0.1993805505, 0.004354010223, 88.25729758, 6137070.155, 267026357.2, 240836.7641, 829.8592852, 0.238872243, 0.00478648146, 89.03475015, 6479766.335, 319315244.6, 48303.09323, 381.5506123, 0.4084109245, 0.006554784698, 93.41970284, 6058103.871, 257696559.7, 262073.5351, 877.512122, 0.202736082, 0.004534857288, 88.43655513, 6090223.491, 261492265.3, 255664.6616, 852.5746063, 0.2176796275, 0.004610132146, 88.70286819, 6443143.497, 311850979.9, 82760.13147, 469.0407398, 0.3944100349, 0.006228947637, 92.55676339, 6064204.775, 258083101.5, 290150.1402, 916.9590102, 0.2071300897, 0.004566903763, 88.20042922, 386.9788567, 227.5695641, 0.0195713566, -1.110651434, 0.005986392541, 8.070811248, 0.02144522145, 753, 0.000542922501, 34, 1, 0.000542922501, 296.7220432, 216.2143401, 0.03506372848, -1.303065803, 0.02377686594, 5.893445334, 0.05440376415, 16, 0.002988848371, 1, 0, 0, 350.9473306, 232.4806115, 0.08312111616, -1.034317153, 0.03540186749, 6.14298788, 0.1077898551, 259, 0.01192591827, 4, 4, 0.03113687502, 285.1335322, 216.2183754, 0.04788421707, -1.295865744, 0.05071293587, 4.601564091, 0.1041666667, 259, 0.01248527259, 3, 3, 0.03260115314, 1
F, 48, T4, N1, IIIB, adenocarcinoma, -, -, si, 937.0804994, 231.4987501, -1.506164612, 2.9553538, 0.009170609531, 8.120727827, 0.02035492496, 1034, 0.00192953636, 0, 1, 0.00192953636, 30054629.21, 2.782827755e+10, 510066.3672, 2015.351912, 1.579417531, 0.205321389, 280.3294238, 31344615.78, 3.156352559e+10, 170433.191, 1207.036491, 1.9486334, 0.2372969617, 288.7255026, 29800007.86, 2.720379802e+10, 533453.6638, 2054.830542, 1.585658272, 0.2028101448, 278.4383229, 30124703.05, 2.79374081e+10, 473945.4354, 1967.928268, 1.636393794, 0.2072836577, 280.2691002, 31614398.5, 3.233624035e+10, 72598.32092, 827.7220695, 2.564502954, 0.2841607769, 284.8180224, 29893046.31, 2.740099844e+10, 477840.802, 1958.726568, 1.649004273, 0.2069429531, 278.4688755, 30050080.76, 2.776865102e+10, 512385.3137, 2037.260685, 1.577127982, 0.2028693651, 280.3743778, 31410018.3, 3.171897494e+10, 117248.7963, 1018.851787, 2.185384347, 0.2529475104, 287.0705989, 29865982.69, 2.735934547e+10, 488969.9955, 1980.0005, 1.56845975, 0.2031499748, 278.9623671, 30029717.36, 2.77497594e+10, 473294.6143, 1949.368158, 1.614492024, 0.2061371061, 279.8523201, 31616960.76, 3.234254732e+10, 92201.59635, 930.0187453, 2.178680435, 0.251861491, 288.3525702, 29990800.02, 2.764278013e+10, 496467.6156, 1994.754311, 1.580146617, 0.2043468763, 279.6851318, 30080239.19, 2.782962922e+10, 443497.6203, 1887.825794, 1.735687586, 0.2150370305, 278.741942, 30080239.19, 2.782962922e+10, 443497.6203, 1887.825794, 1.735687586, 0.2150370305, 278.741942, 29990800.02, 2.764278013e+10, 496467.6156, 1994.754311, 1.580146617, 0.2043468763, 279.6851318, 31616960.76, 3.234254732e+10, 92201.59635, 930.0187453, 2.178680435, 0.251861491, 288.3525702, 30029717.36, 2.77497594e+10, 473294.6143, 1949.368158, 1.614492024, 0.2061371061, 279.8523201, 29865982.69, 2.735934547e+10, 488969.9955, 1980.0005, 1.56845975, 0.2031499748, 278.9623671, 31410018.3, 3.171897494e+10, 117248.7963, 1018.851787, 2.185384347, 0.2529475104, 287.0705989, 30050080.76, 2.776865102e+10, 512385.3137, 2037.260685, 1.577127982, 0.2028693651, 280.3743778, 29893046.31, 2.740099844e+10, 477840.802, 1958.726568, 1.649004273, 0.2069429531, 278.4688755, 31614398.5, 3.233624035e+10, 72598.32092, 827.7220695, 2.564502954, 0.2841607769, 284.8180224, 30124703.05, 2.79374081e+10, 473945.4354, 1967.928268, 1.636393794, 0.2072836577, 280.2691002, 29800007.86, 2.720379802e+10, 533453.6638, 2054.830542, 1.585658272, 0.2028101448, 278.4383229, 31344615.78, 3.156352559e+10, 170433.191, 1207.036491, 1.9486334, 0.2372969617, 288.7255026, 30054629.21, 2.782827755e+10, 510066.3672, 2015.351912, 1.579417531, 0.205321389, 280.3294238, 383.621321, 230.2699156, -0.002783359707, -1.150014076, 0.00573021586, 8.312479212, 0.01992753623, 513, 0.0007982229741, 8, 0, 0, 305.7380819, 217.9236603, 0.04988208886, -1.249481506, 0.0187866373, 6.129938274, 0.03691001143, 272, 0.001395236724, 1, 0, 0, 339.3754852, 234.3231626, 0.04904571183, -1.075968563, 0.0499941653, 5.8230937, 0.1295289855, 515, 0.01718395558, 4, 3, 0.04584532975, 291.1098288, 218.5032479, 0.05406175304, -1.228349219, 0.05834218659, 4.536220259, 0.125, 515, 0.01721368935, 3, 3, 0.04607131902, 1
F, 75, T4, N2, IIIB, squamoso, -, -, -, 890.5115672, 307.0553628, -1.506799907, 1.397419405, 0.005494612173, 8.736252447, 0.01419878296, 1044, 0.0008648534246, 1341, 0, 0, 15509492.63, 3864466318, 613110.941, 1720.363659, 0.5829997902, 0.02698931616, 179.9624651, 16214086.64, 4355985478, 294015.1012, 1173.569608, 0.8085611699, 0.0341797205, 183.7819667, 15470894.35, 3817473902, 565971.7331, 1634.976256, 0.578813382, 0.02737962098, 178.8302299, 15582585.45, 3888726645, 559967.0487, 1641.949013, 0.605358206, 0.02761187983, 179.7178524, 16403382.65, 4477372241, 185901.3729, 936.8745314, 0.9665947827, 0.03844221399, 183.1723618, 15577899.94, 3882902122, 485670.836, 1496.505124, 0.6355227503, 0.02825930608, 179.4865369, 15471139.03, 3822697950, 647850.5216, 1777.249938, 0.5899225989, 0.02685338413, 178.9934701, 16208387.35, 4346771540, 310511.3677, 1214.171457, 0.8286666593, 0.03457839614, 183.3464332, 15505743.86, 3860082344, 553915.0435, 1601.805799, 0.6041390919, 0.02771145504, 179.7187229, 15588465.54, 3902411606, 497254.7231, 1545.212447, 0.6266970989, 0.02810101024, 180.1341195, 16377177.1, 4469442822, 151654.0372, 828.3396651, 0.9786769411, 0.03863186915, 183.2197555, 15557332.55, 3860315086, 514113.8035, 1578.283929, 0.621726618, 0.02780447103, 179.1530524, 15671540.87, 3927484354, 421258.4691, 1418.148713, 0.6617671569, 0.02927810912, 179.5685637, 15671540.87, 3927484354, 421258.4691, 1418.148713, 0.6617671569, 0.02927810912, 179.5685637, 15557332.55, 3860315086, 514113.8035, 1578.283929, 0.621726618, 0.02780447103, 179.1530524, 16377177.1, 4469442822, 151654.0372, 828.3396651, 0.9786769411, 0.03863186915, 183.2197555, 15588465.54, 3902411606, 497254.7231, 1545.212447, 0.6266970989, 0.02810101024, 180.1341195, 15505743.86, 3860082344, 553915.0435, 1601.805799, 0.6041390919, 0.02771145504, 179.7187229, 16208387.35, 4346771540, 310511.3677, 1214.171457, 0.8286666593, 0.03457839614, 183.3464332, 15471139.03, 3822697950, 647850.5216, 1777.249938, 0.5899225989, 0.02685338413, 178.9934701, 15577899.94, 3882902122, 485670.836, 1496.505124, 0.6355227503, 0.02825930608, 179.4865369, 16403382.65, 4477372241, 185901.3729, 936.8745314, 0.9665947827, 0.03844221399, 183.1723618, 15582585.45, 3888726645, 559967.0487, 1641.949013, 0.605358206, 0.02761187983, 179.7178524, 15470894.35, 3817473902, 565971.7331, 1634.976256, 0.578813382, 0.02737962098, 178.8302299, 16214086.64, 4355985478, 294015.1012, 1173.569608, 0.8085611699, 0.0341797205, 183.7819667, 15509492.63, 3864466318, 613110.941, 1720.363659, 0.5829997902, 0.02698931616, 179.9624651, 382.7688456, 228.1522476, -0.0009455121853, -1.123559956, 0.005775186252, 8.193899373, 0.02036761053, 513, 0.0005841316268, 39, 1, 0.0005841316268, 302.1155204, 217.8358631, 0.07213146475, -1.215826406, 0.0218669874, 5.965546593, 0.0449382716, 272, 0.002037128487, 1, 0, 0, 344.835033, 234.072132, 0.03534608006, -1.058731088, 0.03726468311, 6.139276775, 0.1159252095, 3, 0.01371537508, 4, 4, 0.0437776938, 289.7332616, 218.7364699, 0.07506255597, -1.198288601, 0.05038291225, 4.627967103, 0.1127014829, 3, 0.01401515879, 3, 3, 0.03468244011, 1
M, 71, T4, N1, IIIB, NSLC, -, -, si, 703.9802509, 344.4478847, -0.4933270463, -1.3353255, 0.001783358657, 9.664794476, 0.005223609, 1037, 0.0001257815648, 1145, 0, 0, 13064922.47, 4579116040, 1275393.323, 3317.133217, 0.3203695869, 0.01016285544, 240.5605486, 13986995.41, 5404529939, 264367.0247, 1473.864534, 0.6784599746, 0.01513280765, 252.739531, 13174589.63, 4661688661, 1169428.464, 3193.677081, 0.3293661247, 0.01032015178, 242.1105513, 13157246.87, 4637495165, 1184235.602, 3179.269433, 0.3282115248, 0.01032040165, 241.3952342, 14120708.22, 5503973500, 156409.8873, 1150.347163, 0.8524077965, 0.01755846967, 251.6408074, 13174202.96, 4651073848, 1172457.743, 3191.364659, 0.3387030692, 0.01033483194, 241.7236129, 13160877.88, 4651167502, 1203600.097, 3215.16171, 0.3256189003, 0.01033932969, 241.6679163, 14051216.72, 5432588272, 289022.902, 1541.7983, 0.6884376629, 0.01520114848, 252.1818507, 13091455.88, 4596888709, 1282636.296, 3340.515621, 0.3264373128, 0.01014648862, 240.7149704, 13129054.12, 4614738518, 1220848.693, 3245.006748, 0.3128012903, 0.01023519426, 241.0234131, 14150692.08, 5527573249, 148227.8908, 1132.968508, 0.78122329, 0.0166213133, 252.4808385, 13220010.17, 4684046272, 1124429.742, 3108.936266, 0.3383213698, 0.01040567151, 242.3033586, 13218935.46, 4671104660, 1112825.159, 3081.12197, 0.328227336, 0.01044165352, 241.9116396, 13218935.46, 4671104660, 1112825.159, 3081.12197, 0.328227336, 0.01044165352, 241.9116396, 13220010.17, 4684046272, 1124429.742, 3108.936266, 0.3383213698, 0.01040567151, 242.3033586, 14150692.08, 5527573249, 148227.8908, 1132.968508, 0.78122329, 0.0166213133, 252.4808385, 13129054.12, 4614738518, 1220848.693, 3245.006748, 0.3128012903, 0.01023519426, 241.0234131, 13091455.88, 4596888709, 1282636.296, 3340.515621, 0.3264373128, 0.01014648862, 240.7149704, 14051216.72, 5432588272, 289022.902, 1541.7983, 0.6884376629, 0.01520114848, 252.1818507, 13160877.88, 4651167502, 1203600.097, 3215.16171, 0.3256189003, 0.01033932969, 241.6679163, 13174202.96, 4651073848, 1172457.743, 3191.364659, 0.3387030692, 0.01033483194, 241.7236129, 14120708.22, 5503973500, 156409.8873, 1150.347163, 0.8524077965, 0.01755846967, 251.6408074, 13157246.87, 4637495165, 1184235.602, 3179.269433, 0.3282115248, 0.01032040165, 241.3952342, 13174589.63, 4661688661, 1169428.464, 3193.677081, 0.3293661247, 0.01032015178, 242.1105513, 13986995.41, 5404529939, 264367.0247, 1473.864534, 0.6784599746, 0.01513280765, 252.739531, 13064922.47, 4579116040, 1275393.323, 3317.133217, 0.3203695869, 0.01016285544, 240.5605486, 384.1262152, 226.4065201, -0.02815989546, -1.121424066, 0.006984985899, 7.908334992, 0.01825095057, 132, 0.0003466478329, 20, 0, 0, 300.1013551, 219.3572466, 0.0598304301, -1.265093634, 0.02526787751, 5.802520285, 0.05081449064, 272, 0.002637501286, 1, 0, 0, 352.1749415, 232.1566472, 0.001187976437, -1.077298407, 0.0301612765, 6.211164236, 0.09792986903, 3, 0.009776755412, 4, 2, 0.0164228827, 289.5647995, 219.8242076, 0.06208213299, -1.25372444, 0.04618734423, 4.669098437, 0.09311364597, 3, 0.009782624022, 3, 3, 0.0277261249, 1
M, 64, T3, N2, IIIA, adenocarcinoma, -, -, -, 902.062334, 244.5408335, -1.623011437, 1.978574045, 0.004393117301, 8.843056533, 0.01084697769, 1041, 0.0005658201699, 1393, 0, 0, 26592989.21, 2.1886894e+10, 538988.1685, 2249.16021, 0.9466613614, 0.05970195779, 307.7703212, 27947643.37, 2.496319579e+10, 217650.1925, 1475.859035, 1.252856933, 0.07154753426, 314.3175825, 26657254.56, 2.182300429e+10, 582031.6768, 2402.310172, 0.929162359, 0.05851292738, 307.0469519, 26666698.33, 2.19754329e+10, 492744.4701, 2181.442889, 0.9688776104, 0.06005459395, 307.6275512, 28192157.92, 2.565906018e+10, 114345.8468, 1134.272182, 1.436520251, 0.07621894826, 314.3985218, 26746672.59, 2.203221957e+10, 510372.6428, 2273.284679, 0.9599080523, 0.05986475138, 307.4815627, 26567111.97, 2.172643209e+10, 557701.0807, 2315.92152, 0.9368213579, 0.05909051355, 306.8859409, 27849833.08, 2.48118501e+10, 212547.4776, 1450.628343, 1.253177681, 0.07134001303, 313.8585646, 26685620.1, 2.196018464e+10, 551035.7553, 2322.629093, 0.9473979364, 0.06002966891, 307.4284374, 26708493, 2.206842041e+10, 498308.972, 2195.756811, 0.972605444, 0.06055259492, 307.8555822, 28127263.19, 2.544971277e+10, 130235.829, 1159.017246, 1.49556954, 0.07898750131, 312.5518554, 26680406.77, 2.19091364e+10, 524365.1527, 2278.84129, 0.9423570286, 0.05942803227, 307.2225458, 26778047.17, 2.214530356e+10, 447540.3762, 2110.322169, 1.01533802, 0.06189542342, 307.4287901, 26778047.17, 2.214530356e+10, 447540.3762, 2110.322169, 1.01533802, 0.06189542342, 307.4287901, 26680406.77, 2.19091364e+10, 524365.1527, 2278.84129, 0.9423570286, 0.05942803227, 307.2225458, 28127263.19, 2.544971277e+10, 130235.829, 1159.017246, 1.49556954, 0.07898750131, 312.5518554, 26708493, 2.206842041e+10, 498308.972, 2195.756811, 0.972605444, 0.06055259492, 307.8555822, 26685620.1, 2.196018464e+10, 551035.7553, 2322.629093, 0.9473979364, 0.06002966891, 307.4284374, 27849833.08, 2.48118501e+10, 212547.4776, 1450.628343, 1.253177681, 0.07134001303, 313.8585646, 26567111.97, 2.172643209e+10, 557701.0807, 2315.92152, 0.9368213579, 0.05909051355, 306.8859409, 26746672.59, 2.203221957e+10, 510372.6428, 2273.284679, 0.9599080523, 0.05986475138, 307.4815627, 28192157.92, 2.565906018e+10, 114345.8468, 1134.272182, 1.436520251, 0.07621894826, 314.3985218, 26666698.33, 2.19754329e+10, 492744.4701, 2181.442889, 0.9688776104, 0.06005459395, 307.6275512, 26657254.56, 2.182300429e+10, 582031.6768, 2402.310172, 0.929162359, 0.05851292738, 307.0469519, 27947643.37, 2.496319579e+10, 217650.1925, 1475.859035, 1.252856933, 0.07154753426, 314.3175825, 26592989.21, 2.1886894e+10, 538988.1685, 2249.16021, 0.9466613614, 0.05970195779, 307.7703212, 387.6338069, 228.3009977, -0.01734961087, -1.138930826, 0.005614710676, 8.295016759, 0.01818698494, 512, 0.0006035378724, 8, 0, 0, 303.9283686, 218.6106122, 0.04425377424, -1.243760823, 0.02071956537, 6.036817662, 0.04688832055, 272, 0.002243029982, 1, 0, 0, 347.1660868, 234.3085707, 0.04307434717, -1.073636222, 0.04152186645, 6.038919419, 0.1140531277, 3, 0.01331529956, 4, 3, 0.03721964335, 290.3682142, 219.0259175, 0.05739459131, -1.226477127, 0.0532850379, 4.591227746, 0.1101970865, 3, 0.01344962034, 3, 3, 0.03836804, 1
F, 77, T3, N0, IIB, adenocarcinoma, non_mutato, non_mutato, si, 734.9872279, 349.4569451, -0.3524185617, -1.48625219, 0.002784090883, 9.408106201, 0.01016092867, 1036, 0.0004559765453, 0, 0, 0, 5315342.807, 219920821, 216986.7068, 836.4233942, 0.2260805941, 0.00461950246, 90.19132783, 5662781.683, 264079692.6, 66581.6041, 462.4303924, 0.3331121213, 0.005625561867, 94.87723754, 5366511.659, 221876909.6, 237577.6696, 886.4563859, 0.2049578037, 0.004450087178, 90.10001158, 5363117.251, 222869873.6, 200478.8723, 814.4253937, 0.2194568505, 0.004655421998, 90.37426502, 5727310.877, 272728658.6, 37628.92352, 342.8045489, 0.4186963795, 0.006234382419, 95.2200745, 5359966.264, 222157854.8, 217022.001, 852.8047988, 0.2201272269, 0.004548288072, 90.26043847, 5356624.105, 221965945.1, 234763.2579, 881.9162709, 0.2165740776, 0.004527735849, 90.19685677, 5638079.392, 262533474.4, 84253.98, 513.7295676, 0.3316658388, 0.005661293999, 94.7873606, 5297893.575, 218460855.2, 246711.0322, 903.5151212, 0.2144639762, 0.004552286072, 89.98149945, 5325225.216, 220732262, 212956.2787, 835.135966, 0.2214234261, 0.004662356031, 90.19984201, 5693961.871, 269427972.7, 45469.33367, 395.5771057, 0.3571603811, 0.005975949152, 95.26434829, 5379970.181, 223337700, 217468.3057, 852.2301925, 0.2171672741, 0.004537231101, 90.29710668, 5380705.075, 224003669.1, 187353.1137, 795.0622344, 0.242212359, 0.004665042187, 90.41773369, 5380705.075, 224003669.1, 187353.1137, 795.0622344, 0.242212359, 0.004665042187, 90.41773369, 5379970.181, 223337700, 217468.3057, 852.2301925, 0.2171672741, 0.004537231101, 90.29710668, 5693961.871, 269427972.7, 45469.33367, 395.5771057, 0.3571603811, 0.005975949152, 95.26434829, 5325225.216, 220732262, 212956.2787, 835.135966, 0.2214234261, 0.004662356031, 90.19984201, 5297893.575, 218460855.2, 246711.0322, 903.5151212, 0.2144639762, 0.004552286072, 89.98149945, 5638079.392, 262533474.4, 84253.98, 513.7295676, 0.3316658388, 0.005661293999, 94.7873606, 5356624.105, 221965945.1, 234763.2579, 881.9162709, 0.2165740776, 0.004527735849, 90.19685677, 5359966.264, 222157854.8, 217022.001, 852.8047988, 0.2201272269, 0.004548288072, 90.26043847, 5727310.877, 272728658.6, 37628.92352, 342.8045489, 0.4186963795, 0.006234382419, 95.2200745, 5363117.251, 222869873.6, 200478.8723, 814.4253937, 0.2194568505, 0.004655421998, 90.37426502, 5366511.659, 221876909.6, 237577.6696, 886.4563859, 0.2049578037, 0.004450087178, 90.10001158, 5662781.683, 264079692.6, 66581.6041, 462.4303924, 0.3331121213, 0.005625561867, 94.87723754, 5315342.807, 219920821, 216986.7068, 836.4233942, 0.2260805941, 0.00461950246, 90.19132783, 376.9413497, 230.5453256, -0.05770044821, -1.17014674, 0.007183536976, 7.939189326, 0.02296181631, 31, 0.0007055671109, 20, 3, 0.001621690792, 298.3229926, 216.0486583, 0.03066663776, -1.300400096, 0.02758241845, 5.789649952, 0.07038123167, 528, 0.004965939788, 1, 0, 0, 342.9902946, 234.9310429, 0.01933838139, -1.153255684, 0.03159434281, 6.18842721, 0.09548167093, 259, 0.009322792092, 4, 4, 0.01920790998, 287.392104, 217.0854692, 0.04106810598, -1.298201966, 0.05033126297, 4.597538512, 0.09420289855, 259, 0.009876236346, 3, 3, 0.02696244824, 1
M, 58, T2, N2, IIIA, adenocarcinoma, non_mutato, -, -, 762.8099732, 319.0887948, -0.8127135274, -0.9182059265, 0.00239331966, 9.343397132, 0.007006369427, 1042, 0.000212787537, 89, 0, 0, 9116542.162, 1236217950, 414062.0635, 1408.594851, 0.3106078511, 0.007034982069, 151.7998665, 9884705.972, 1538738419, 174849.4089, 900.1012247, 0.4551327006, 0.00899637625, 160.2926125, 9141571.097, 1248183928, 423846.012, 1412.385904, 0.3119990091, 0.007036044038, 152.2645494, 9191095.74, 1259642467, 360591.9108, 1324.900525, 0.3185971786, 0.007111568771, 152.7363537, 9999284.539, 1581692590, 102086.2237, 698.9845039, 0.5592983023, 0.009797663056, 160.5035277, 9130043.516, 1237662078, 395191.1902, 1362.917771, 0.3165229863, 0.00709195358, 151.7071018, 9214816.287, 1273788593, 372763.7696, 1345.194201, 0.2962839167, 0.00715954478, 153.2364777, 9882940.275, 1535626701, 138197.2694, 820.1477131, 0.5040017624, 0.009210956446, 159.9415717, 9067186.399, 1216929603, 430106.8733, 1415.872532, 0.3036597081, 0.006961893618, 151.0041029, 9125381.001, 1232968273, 377148.5121, 1336.513122, 0.3196029941, 0.007098887613, 151.5015015, 9995299.288, 1581817166, 70748.20545, 578.723819, 0.637306663, 0.0105254866, 159.731479, 9214318.941, 1268702782, 351864.6503, 1298.237941, 0.3178553011, 0.007169977063, 152.9810529, 9195985.227, 1254863184, 327207.1755, 1246.155711, 0.3390393118, 0.007267053519, 152.1793815, 9195985.227, 1254863184, 327207.1755, 1246.155711, 0.3390393118, 0.007267053519, 152.1793815, 9214318.941, 1268702782, 351864.6503, 1298.237941, 0.3178553011, 0.007169977063, 152.9810529, 9995299.288, 1581817166, 70748.20545, 578.723819, 0.637306663, 0.0105254866, 159.731479, 9125381.001, 1232968273, 377148.5121, 1336.513122, 0.3196029941, 0.007098887613, 151.5015015, 9067186.399, 1216929603, 430106.8733, 1415.872532, 0.3036597081, 0.006961893618, 151.0041029, 9882940.275, 1535626701, 138197.2694, 820.1477131, 0.5040017624, 0.009210956446, 159.9415717, 9214816.287, 1273788593, 372763.7696, 1345.194201, 0.2962839167, 0.00715954478, 153.2364777, 9130043.516, 1237662078, 395191.1902, 1362.917771, 0.3165229863, 0.00709195358, 151.7071018, 9999284.539, 1581692590, 102086.2237, 698.9845039, 0.5592983023, 0.009797663056, 160.5035277, 9191095.74, 1259642467, 360591.9108, 1324.900525, 0.3185971786, 0.007111568771, 152.7363537, 9141571.097, 1248183928, 423846.012, 1412.385904, 0.3119990091, 0.007036044038, 152.2645494, 9884705.972, 1538738419, 174849.4089, 900.1012247, 0.4551327006, 0.00899637625, 160.2926125, 9116542.162, 1236217950, 414062.0635, 1408.594851, 0.3106078511, 0.007034982069, 151.7998665, 378.9645492, 222.5838812, 0.0575056337, -1.102408751, 0.006275635223, 8.050962804, 0.02265673495, 513, 0.0008438501444, 24, 1, 0.0008438501444, 301.8614786, 218.8658189, 0.06032323402, -1.248098732, 0.02185163469, 5.937704748, 0.04220980757, 528, 0.001810180706, 1, 0, 0, 342.0441484, 228.0017343, 0.0823525715, -1.012725042, 0.03583632114, 6.128164203, 0.1064262867, 3, 0.01158118505, 4, 3, 0.03158412958, 289.7034131, 219.2237255, 0.06868760919, -1.231226928, 0.04861896462, 4.65537144, 0.1041000291, 3, 0.01202346036, 3, 3, 0.03290332577, 1
M, 66, T2, N2, IIIA, adenocarcinoma, non_mutato, non_mutato, si, 861.6563967, 309.0571641, -1.059773893, 0.3925739778, 0.003294686641, 9.175177125, 0.00881648299, 1046, 0.0003112710417, 1, 0, 0, 7439668.946, 419707374.3, 293525.4681, 964.0304924, 0.1728261033, 0.004114692397, 100.657177, 8499480.067, 622420549, 112401.4001, 616.2369408, 0.3156650235, 0.006036293976, 111.2658238, 7449941.121, 418618324.9, 287694.9215, 956.9380155, 0.1764885528, 0.004119127679, 100.3706214, 7476767.723, 422950865.5, 255655.4514, 907.2179455, 0.1789365183, 0.004203522976, 100.7142825, 8586724.365, 643979193.3, 64702.03349, 478.3364159, 0.3660681701, 0.006615941616, 111.9187793, 7472219.705, 422499585.5, 260083.4279, 905.5203699, 0.1914683773, 0.004191466505, 100.6736546, 7470384.673, 420021605.9, 257194.0167, 909.4653837, 0.1815816099, 0.004150799341, 100.3971388, 8479502.61, 620708822.9, 89172.06273, 553.2084479, 0.3196231902, 0.006072775733, 111.3574949, 7444241.397, 419019422.7, 270564.3199, 913.488128, 0.184668478, 0.004126374055, 100.5809249, 7470887.261, 422679911.7, 252383.5906, 893.1832042, 0.1828650537, 0.004208770352, 100.744218, 8570211.907, 640204407.2, 47534.64634, 414.8887778, 0.3920551449, 0.006647613278, 111.7231766, 7487331.982, 422428098.6, 242591.0612, 885.208198, 0.1873874274, 0.004190529473, 100.569716, 7501728.377, 425455585.6, 224832.135, 845.2011997, 0.1991003934, 0.004267053706, 100.7810174, 7501728.377, 425455585.6, 224832.135, 845.2011997, 0.1991003934, 0.004267053706, 100.7810174, 7487331.982, 422428098.6, 242591.0612, 885.208198, 0.1873874274, 0.004190529473, 100.569716, 8570211.907, 640204407.2, 47534.64634, 414.8887778, 0.3920551449, 0.006647613278, 111.7231766, 7470887.261, 422679911.7, 252383.5906, 893.1832042, 0.1828650537, 0.004208770352, 100.744218, 7444241.397, 419019422.7, 270564.3199, 913.488128, 0.184668478, 0.004126374055, 100.5809249, 8479502.61, 620708822.9, 89172.06273, 553.2084479, 0.3196231902, 0.006072775733, 111.3574949, 7470384.673, 420021605.9, 257194.0167, 909.4653837, 0.1815816099, 0.004150799341, 100.3971388, 7472219.705, 422499585.5, 260083.4279, 905.5203699, 0.1914683773, 0.004191466505, 100.6736546, 8586724.365, 643979193.3, 64702.03349, 478.3364159, 0.3660681701, 0.006615941616, 111.9187793, 7476767.723, 422950865.5, 255655.4514, 907.2179455, 0.1789365183, 0.004203522976, 100.7142825, 7449941.121, 418618324.9, 287694.9215, 956.9380155, 0.1764885528, 0.004119127679, 100.3706214, 8499480.067, 622420549, 112401.4001, 616.2369408, 0.3156650235, 0.006036293976, 111.2658238, 7439668.946, 419707374.3, 293525.4681, 964.0304924, 0.1728261033, 0.004114692397, 100.657177, 378.6980494, 219.4607885, 0.04200403833, -1.116034645, 0.007100340468, 7.932942471, 0.02338065036, 272, 0.0005763744482, 32, 3, 0.001834907173, 299.6025816, 218.6683045, 0.04908395566, -1.261068292, 0.02432170981, 5.836489395, 0.05303959844, 528, 0.002849358063, 1, 0, 0, 344.5666246, 223.2949968, 0.05989539068, -1.022510935, 0.03110964193, 6.203687686, 0.09255602041, 3, 0.008708944534, 4, 6, 0.02707807934, 288.5609853, 218.8332503, 0.06136913033, -1.246892655, 0.04623629789, 4.675102377, 0.09039970511, 3, 0.009306501147, 3, 3, 0.02825381568, 1
M, 62, T3, N1, IIIA, NSLC, -, -, si, 575.7635943, 333.8625589, 0.2436720357, -1.425274709, 0.001288801996, 9.841747809, 0.002604124282, 1026, 2.994784249e-05, 14, 0, 0, 5895742.374, 753634847.2, 597539.2282, 1918.245939, 0.1729432715, 0.004149737372, 160.6131295, 6584897.551, 972553826, 160526.1587, 992.3731567, 0.422684312, 0.005667915688, 172.122893, 5893841.519, 763863167, 625578.0217, 1976.763059, 0.1772448197, 0.004194902287, 161.5106884, 5928699.671, 760690752.8, 565374.5426, 1860.901025, 0.1838047434, 0.004208458008, 160.9859452, 6620535.918, 991878026.8, 98968.12547, 771.8510372, 0.5518049263, 0.00632814803, 172.3317103, 5895449.738, 764718555.4, 606146.6648, 1928.853287, 0.184496561, 0.004236131669, 161.6057768, 5921791.404, 760820692.2, 584223.7168, 1902.544614, 0.1754693098, 0.004197900787, 161.0163457, 6538445.801, 968981676.7, 158292.2642, 979.7048238, 0.4271994177, 0.005737755764, 172.4304, 5860986.466, 757944391.3, 632695.0592, 1970.343414, 0.1760167913, 0.00421695376, 161.2096504, 5902576.776, 758485084.8, 576734.5839, 1873.566608, 0.1805505854, 0.004233507981, 160.9870216, 6690280.375, 1002470221, 75482.51587, 692.8857786, 0.538694815, 0.006380809197, 172.1929226, 5935849.353, 766306174.3, 566005.6773, 1867.226443, 0.1888483878, 0.004214829822, 161.5171985, 5940784.271, 766882172.5, 544151.6656, 1812.013997, 0.1982709398, 0.004271176645, 161.5089191, 5940784.271, 766882172.5, 544151.6656, 1812.013997, 0.1982709398, 0.004271176645, 161.5089191, 5935849.353, 766306174.3, 566005.6773, 1867.226443, 0.1888483878, 0.004214829822, 161.5171985, 6690280.375, 1002470221, 75482.51587, 692.8857786, 0.538694815, 0.006380809197, 172.1929226, 5902576.776, 758485084.8, 576734.5839, 1873.566608, 0.1805505854, 0.004233507981, 160.9870216, 5860986.466, 757944391.3, 632695.0592, 1970.343414, 0.1760167913, 0.00421695376, 161.2096504, 6538445.801, 968981676.7, 158292.2642, 979.7048238, 0.4271994177, 0.005737755764, 172.4304, 5921791.404, 760820692.2, 584223.7168, 1902.544614, 0.1754693098, 0.004197900787, 161.0163457, 5895449.738, 764718555.4, 606146.6648, 1928.853287, 0.184496561, 0.004236131669, 161.6057768, 6620535.918, 991878026.8, 98968.12547, 771.8510372, 0.5518049263, 0.00632814803, 172.3317103, 5928699.671, 760690752.8, 565374.5426, 1860.901025, 0.1838047434, 0.004208458008, 160.9859452, 5893841.519, 763863167, 625578.0217, 1976.763059, 0.1772448197, 0.004194902287, 161.5106884, 6584897.551, 972553826, 160526.1587, 992.3731567, 0.422684312, 0.005667915688, 172.122893, 5895742.374, 753634847.2, 597539.2282, 1918.245939, 0.1729432715, 0.004149737372, 160.6131295, 381.2511706, 225.6502526, 0.01348242559, -1.159279824, 0.008325876538, 7.650687658, 0.02674199623, 272, 0.0007738658893, 20, 3, 0.001945535689, 293.766598, 216.0280121, 0.01394851284, -1.348237859, 0.03364975068, 5.492337968, 0.07462686567, 528, 0.005602122743, 1, 0, 0, 356.2586291, 230.2381505, 0.04454284735, -1.104800875, 0.02236421985, 6.388182601, 0.07131354957, 3, 0.005160786546, 4, 6, 0.01670413847, 285.7157304, 215.9447434, 0.01534453048, -1.349484479, 0.04637668547, 4.633528178, 0.07462686567, 528, 0.00556916908, 3, 3, 0.0178863627, 1
M, 55, T4, N2, IIIB, squamoso, non_mutato, non_mutato, -, 936.5463374, 253.508, -1.622731901, 2.369910361, 0.005282790937, 8.659425401, 0.01207689644, 1040, 0.0006677639653, 0, 0, 0, 26358876.73, 1.814203202e+10, 389813.5921, 1792.451387, 0.8987351015, 0.05808370452, 276.929221, 27833501.26, 2.11819426e+10, 138687.3397, 1116.095476, 1.334352068, 0.07556802377, 283.507943, 25858434.36, 1.73619717e+10, 446381.4361, 1917.648088, 0.8575222523, 0.05551511397, 274.748897, 26170254.59, 1.787106658e+10, 406913.7703, 1837.376906, 0.9208501386, 0.05798419178, 275.905133, 28164824.3, 2.184331737e+10, 98037.35141, 954.1697076, 1.458929079, 0.0791093154, 284.1431399, 26167350.24, 1.78222305e+10, 379290.3017, 1777.535366, 0.9474201131, 0.05797201037, 275.6696346, 25883009.3, 1.745906821e+10, 487462.4044, 1977.367658, 0.8780281061, 0.05586656323, 274.8968534, 27927901.58, 2.140584239e+10, 179980.3184, 1246.768308, 1.237725418, 0.07311100243, 285.1175746, 26363839.19, 1.812717974e+10, 383073.3564, 1758.443139, 0.9356075782, 0.05897132315, 276.3971444, 26409443.57, 1.820872146e+10, 342614.4311, 1685.780305, 0.9353943027, 0.05912724518, 276.7761363, 28021317.24, 2.165717282e+10, 82326.07048, 880.6898275, 1.586758352, 0.08442415764, 281.8954288, 25916138.93, 1.748287087e+10, 428660.6088, 1879.512122, 0.9099670081, 0.05648356719, 274.9723127, 26219808.92, 1.792116848e+10, 345906.3392, 1699.036991, 0.98573304, 0.05995214518, 275.2711214, 26219808.92, 1.792116848e+10, 345906.3392, 1699.036991, 0.98573304, 0.05995214518, 275.2711214, 25916138.93, 1.748287087e+10, 428660.6088, 1879.512122, 0.9099670081, 0.05648356719, 274.9723127, 28021317.24, 2.165717282e+10, 82326.07048, 880.6898275, 1.586758352, 0.08442415764, 281.8954288, 26409443.57, 1.820872146e+10, 342614.4311, 1685.780305, 0.9353943027, 0.05912724518, 276.7761363, 26363839.19, 1.812717974e+10, 383073.3564, 1758.443139, 0.9356075782, 0.05897132315, 276.3971444, 27927901.58, 2.140584239e+10, 179980.3184, 1246.768308, 1.237725418, 0.07311100243, 285.1175746, 25883009.3, 1.745906821e+10, 487462.4044, 1977.367658, 0.8780281061, 0.05586656323, 274.8968534, 26167350.24, 1.78222305e+10, 379290.3017, 1777.535366, 0.9474201131, 0.05797201037, 275.6696346, 28164824.3, 2.184331737e+10, 98037.35141, 954.1697076, 1.458929079, 0.0791093154, 284.1431399, 26170254.59, 1.787106658e+10, 406913.7703, 1837.376906, 0.9208501386, 0.05798419178, 275.905133, 25858434.36, 1.73619717e+10, 446381.4361, 1917.648088, 0.8575222523, 0.05551511397, 274.748897, 27833501.26, 2.11819426e+10, 138687.3397, 1116.095476, 1.334352068, 0.07556802377, 283.507943, 26358876.73, 1.814203202e+10, 389813.5921, 1792.451387, 0.8987351015, 0.05808370452, 276.929221, 389.7958141, 226.956299, 0.02622565631, -1.096197067, 0.005574305458, 8.325798209, 0.02323943662, 512, 0.0008655309062, 36, 2, 0.0008655309062, 307.2898952, 220.076214, 0.05040142346, -1.22859081, 0.01875809401, 6.111666767, 0.03484139366, 16, 0.001238965091, 1, 0, 0, 346.0993157, 234.1509591, 0.07960162588, -1.009300042, 0.04605431902, 5.94537455, 0.1215693072, 3, 0.01505761739, 4, 5, 0.0427660352, 292.6473117, 221.2536854, 0.06864354887, -1.210809323, 0.05600548534, 4.571111199, 0.1183336222, 3, 0.01551269693, 3, 3, 0.04390306306, 1
M, 75, T4, N2, IIIB, squamoso, -, -, si, 756.019548, 330.3381905, -0.7727515205, -0.9054485825, 0.002194995526, 9.487245594, 0.006424726515, 1040, 0.0001872655351, 1230, 0, 0, 22954063.6, 2.190588946e+10, 1284849.73, 4127.154211, 0.6772808265, 0.02692266199, 373.9776924, 24628746.45, 2.602264927e+10, 519550.4351, 2573.651837, 1.129145623, 0.03843503008, 386.1911181, 22983764.02, 2.202250244e+10, 1332162.209, 4199.626343, 0.686590253, 0.02732945856, 374.0243457, 23106670.58, 2.221375646e+10, 1165514.469, 3933.96001, 0.7023808024, 0.02777729712, 374.9651284, 24974525.44, 2.680122911e+10, 301554.6536, 1985.724819, 1.317306546, 0.04365098428, 385.0120531, 23078208.43, 2.209149247e+10, 1218040.731, 4022.701825, 0.6950579722, 0.02795102274, 373.4708063, 23013090.57, 2.216876518e+10, 1303864.476, 4144.146463, 0.6805864196, 0.02732402378, 375.452067, 24679536.98, 2.60696371e+10, 513948.4821, 2553.130467, 1.102952555, 0.03878085715, 385.5417045, 22926160.97, 2.179154722e+10, 1350235.615, 4212.255936, 0.7039029138, 0.02716441609, 372.2059671, 23058436.95, 2.201297773e+10, 1170850.823, 3936.930517, 0.7211463506, 0.02776823914, 373.3730415, 24943722.44, 2.673711781e+10, 267061.1465, 1863.694826, 1.378785446, 0.04494383777, 383.8354666, 23112029.15, 2.226183025e+10, 1174266.211, 3947.337416, 0.700697888, 0.02799081534, 375.1577482, 23217672.37, 2.232036437e+10, 1028271.062, 3693.818545, 0.7605573019, 0.02884507566, 374.2752698, 23217672.37, 2.232036437e+10, 1028271.062, 3693.818545, 0.7605573019, 0.02884507566, 374.2752698, 23112029.15, 2.226183025e+10, 1174266.211, 3947.337416, 0.700697888, 0.02799081534, 375.1577482, 24943722.44, 2.673711781e+10, 267061.1465, 1863.694826, 1.378785446, 0.04494383777, 383.8354666, 23058436.95, 2.201297773e+10, 1170850.823, 3936.930517, 0.7211463506, 0.02776823914, 373.3730415, 22926160.97, 2.179154722e+10, 1350235.615, 4212.255936, 0.7039029138, 0.02716441609, 372.2059671, 24679536.98, 2.60696371e+10, 513948.4821, 2553.130467, 1.102952555, 0.03878085715, 385.5417045, 23013090.57, 2.216876518e+10, 1303864.476, 4144.146463, 0.6805864196, 0.02732402378, 375.452067, 23078208.43, 2.209149247e+10, 1218040.731, 4022.701825, 0.6950579722, 0.02795102274, 373.4708063, 24974525.44, 2.680122911e+10, 301554.6536, 1985.724819, 1.317306546, 0.04365098428, 385.0120531, 23106670.58, 2.221375646e+10, 1165514.469, 3933.96001, 0.7023808024, 0.02777729712, 374.9651284, 22983764.02, 2.202250244e+10, 1332162.209, 4199.626343, 0.686590253, 0.02732945856, 374.0243457, 24628746.45, 2.602264927e+10, 519550.4351, 2573.651837, 1.129145623, 0.03843503008, 386.1911181, 22954063.6, 2.190588946e+10, 1284849.73, 4127.154211, 0.6772808265, 0.02692266199, 373.9776924, 387.3142255, 227.024898, -0.01036419111, -1.140385691, 0.006095726146, 8.042864622, 0.01884760366, 644, 0.000390320402, 40, 0, 0, 297.1508369, 216.6683013, 0.04161976275, -1.279709278, 0.02658152113, 5.736879456, 0.05385029618, 528, 0.002927982986, 1, 0, 0, 356.4408528, 234.5255652, 0.02617174406, -1.10513635, 0.02642269732, 6.420179761, 0.09244982868, 3, 0.008693070233, 4, 3, 0.0212098903, 287.4664094, 217.9817802, 0.04915652837, -1.276437959, 0.04509601012, 4.679592586, 0.08994126285, 3, 0.009163413225, 3, 3, 0.02389417739, 1
M, 73, T4, N2, IIIB, squamoso, -, -, si, 793.9542762, 320.6457536, -1.025973796, -0.5435281798, 0.003073943063, 9.136753419, 0.008833234275, 1041, 0.0003436201393, 1, 0, 0, 8095846.5, 712687565.6, 447735.6233, 1286.931517, 0.2917163528, 0.006449712241, 121.7937058, 8719793.837, 891330455.2, 119204.3547, 660.5246188, 0.4716201725, 0.00892322533, 129.4072906, 8129976.868, 721846740.8, 419426.841, 1245.829293, 0.277808613, 0.006588018079, 122.2770694, 8112440.955, 716828627.5, 456283.8583, 1313.951762, 0.2892848158, 0.006505996595, 121.8771278, 8758631.689, 901927253.8, 89893.62634, 579.8182954, 0.5426297402, 0.009735131826, 129.0420972, 8132200.342, 719277077.6, 386048.005, 1197.169208, 0.2779359939, 0.006597325925, 122.1336007, 8086894.506, 715608644.7, 521183.9875, 1406.100975, 0.2664392477, 0.006482820684, 121.6913146, 8672487.898, 881634667.5, 174831.9068, 798.1697076, 0.4553059577, 0.00868003444, 129.2382065, 8088626.321, 711628517.2, 415095.4599, 1241.178455, 0.2587527008, 0.006396676262, 121.9830983, 8132718.485, 718454302.9, 388879.0702, 1198.982254, 0.2709750035, 0.006518427879, 122.129417, 8822021.177, 921080533.3, 70441.09823, 503.5916021, 0.5747541593, 0.009894052355, 129.7176401, 8150540.072, 725955736.7, 431149.6041, 1280.344914, 0.2783109763, 0.006634932119, 122.2344632, 8164883.711, 724740273.1, 376304.4109, 1190.122469, 0.2966395511, 0.0066979631, 122.2005595, 8164883.711, 724740273.1, 376304.4109, 1190.122469, 0.2966395511, 0.0066979631, 122.2005595, 8150540.072, 725955736.7, 431149.6041, 1280.344914, 0.2783109763, 0.006634932119, 122.2344632, 8822021.177, 921080533.3, 70441.09823, 503.5916021, 0.5747541593, 0.009894052355, 129.7176401, 8132718.485, 718454302.9, 388879.0702, 1198.982254, 0.2709750035, 0.006518427879, 122.129417, 8088626.321, 711628517.2, 415095.4599, 1241.178455, 0.2587527008, 0.006396676262, 121.9830983, 8672487.898, 881634667.5, 174831.9068, 798.1697076, 0.4553059577, 0.00868003444, 129.2382065, 8086894.506, 715608644.7, 521183.9875, 1406.100975, 0.2664392477, 0.006482820684, 121.6913146, 8132200.342, 719277077.6, 386048.005, 1197.169208, 0.2779359939, 0.006597325925, 122.1336007, 8758631.689, 901927253.8, 89893.62634, 579.8182954, 0.5426297402, 0.009735131826, 129.0420972, 8112440.955, 716828627.5, 456283.8583, 1313.951762, 0.2892848158, 0.006505996595, 121.8771278, 8129976.868, 721846740.8, 419426.841, 1245.829293, 0.277808613, 0.006588018079, 122.2770694, 8719793.837, 891330455.2, 119204.3547, 660.5246188, 0.4716201725, 0.00892322533, 129.4072906, 8095846.5, 712687565.6, 447735.6233, 1286.931517, 0.2917163528, 0.006449712241, 121.7937058, 385.2500969, 219.986867, 0.03214354134, -1.057141263, 0.006211179899, 8.080574805, 0.02304319433, 241, 0.0006663274584, 20, 1, 0.0006663274584, 299.8154614, 216.1800269, 0.05675130943, -1.246928296, 0.02352001751, 5.922366505, 0.05607966457, 272, 0.003180089131, 1, 0, 0, 346.8720304, 227.4277366, 0.03595770006, -0.9971444457, 0.03694839977, 6.084755162, 0.1127903722, 3, 0.01291757403, 4, 2, 0.01358256986, 287.6702502, 216.9564876, 0.05815538999, -1.238114697, 0.05196618471, 4.59110919, 0.110084896, 3, 0.01321705976, 3, 3, 0.03415311035, 1
M, 76, T3, N0, IIB, squamoso, -, -, si, 763.6141796, 301.1510866, -0.4459402182, -1.026102091, 0.001707641005, 9.731885968, 0.005701405463, 1037, 0.000126171494, 0, 0, 0, 7957674.62, 849973939.4, 576882.1107, 1775.276931, 0.1694749852, 0.004386119166, 137.5504608, 8697078.598, 1061020941, 118492.0807, 797.6363409, 0.3586024194, 0.005774612333, 146.1394467, 7952501.304, 847419006.7, 588503.4371, 1812.27943, 0.1696529335, 0.004377685883, 137.2970641, 7990809.095, 862695181.5, 562461.7251, 1761.593602, 0.1708583633, 0.004413480484, 138.3127525, 8718121.559, 1078824769, 84910.3809, 679.0492377, 0.3986300134, 0.006059907168, 146.8882731, 7938280.725, 843967447.2, 591509.1462, 1822.655336, 0.1698064738, 0.004372625914, 137.1241317, 7969858.364, 862221126.1, 592427.2232, 1824.421395, 0.1615543566, 0.004410294577, 138.3912457, 8595836.892, 1043608310, 154490.5551, 906.8690327, 0.3162915322, 0.005598387956, 146.1469627, 7870212.807, 828301079, 640435.0317, 1911.07873, 0.1574159394, 0.004283920272, 136.4342113, 7945389.55, 845000617.5, 578264.7023, 1796.165959, 0.1688581231, 0.004349699878, 137.3103111, 8735441.741, 1077401143, 70002.89328, 639.1677081, 0.3900053206, 0.006080771734, 146.6045667, 7990523.241, 860206301.9, 555271.7843, 1757.3999, 0.1793638297, 0.004412106171, 138.1415314, 7996260.015, 858270903.7, 538932.4081, 1721.484879, 0.1711708106, 0.004427411018, 137.9523684, 7996260.015, 858270903.7, 538932.4081, 1721.484879, 0.1711708106, 0.004427411018, 137.9523684, 7990523.241, 860206301.9, 555271.7843, 1757.3999, 0.1793638297, 0.004412106171, 138.1415314, 8735441.741, 1077401143, 70002.89328, 639.1677081, 0.3900053206, 0.006080771734, 146.6045667, 7945389.55, 845000617.5, 578264.7023, 1796.165959, 0.1688581231, 0.004349699878, 137.3103111, 7870212.807, 828301079, 640435.0317, 1911.07873, 0.1574159394, 0.004283920272, 136.4342113, 8595836.892, 1043608310, 154490.5551, 906.8690327, 0.3162915322, 0.005598387956, 146.1469627, 7969858.364, 862221126.1, 592427.2232, 1824.421395, 0.1615543566, 0.004410294577, 138.3912457, 7938280.725, 843967447.2, 591509.1462, 1822.655336, 0.1698064738, 0.004372625914, 137.1241317, 8718121.559, 1078824769, 84910.3809, 679.0492377, 0.3986300134, 0.006059907168, 146.8882731, 7990809.095, 862695181.5, 562461.7251, 1761.593602, 0.1708583633, 0.004413480484, 138.3127525, 7952501.304, 847419006.7, 588503.4371, 1812.27943, 0.1696529335, 0.004377685883, 137.2970641, 8697078.598, 1061020941, 118492.0807, 797.6363409, 0.3586024194, 0.005774612333, 146.1394467, 7957674.62, 849973939.4, 576882.1107, 1775.276931, 0.1694749852, 0.004386119166, 137.5504608, 377.5674365, 226.0924987, -0.05755339507, -1.143577353, 0.007287579165, 7.852377043, 0.02172096909, 648, 0.0005114080104, 20, 1, 0.0005114080104, 298.8013858, 218.6597418, 0.06527445953, -1.252653318, 0.02758247099, 5.747674421, 0.06393200296, 272, 0.004109424787, 1, 0, 0, 347.1142227, 231.5460173, -0.02966514869, -1.129997442, 0.02879297419, 6.23000099, 0.09653047023, 3, 0.009456405241, 4, 2, 0.01552651633, 288.4418484, 219.0480427, 0.0652111827, -1.243752004, 0.04717950817, 4.643028782, 0.09295158564, 3, 0.009710587047, 3, 3, 0.02489668514, 1
M, 79, T2, N2, IIIA, squamoso, -, -, si, 734.712813, 355.8199441, 0.08662843502, 0.2165415767, 0.001529062131, 9.86206935, 0.004836659112, 1024, 7.795898392e-05, 7, 0, 0, 5104850.737, 193005430, 552015.4571, 1386.924769, 0.079488139, 0.002263055831, 89.48391027, 5775185.327, 276862331.3, 129156.7418, 666.3944014, 0.2130958652, 0.003017491066, 100.3658762, 5241229.39, 208023382.8, 551616.7383, 1427.43814, 0.08203236694, 0.002307346183, 91.36355295, 5162363.495, 198156893.3, 525417.7531, 1362.147463, 0.08556029765, 0.002297163775, 90.14728505, 5885193.171, 291154980.8, 78395.90302, 520.8092977, 0.2647151954, 0.003290167211, 101.3829204, 5231954.848, 206641346.4, 542518.9705, 1413.105474, 0.0830735602, 0.002312593559, 91.15824916, 5160957.826, 199306362.4, 556447.7823, 1409.054986, 0.08327735392, 0.002291728992, 90.29862962, 5780227.336, 277306776.7, 154687.012, 705.0589853, 0.2080909087, 0.00302536213, 100.1791611, 5169433.54, 201248909.6, 584196.8608, 1458.917271, 0.08177357422, 0.002287043835, 90.4217366, 5160780.271, 198750904.7, 542632.8435, 1389.866283, 0.08278796163, 0.002287980867, 90.1791068, 5848444.252, 286421059.7, 78415.68358, 515.1497126, 0.2658201429, 0.003192965818, 101.1646269, 5225651.702, 205505706.5, 528982.3519, 1387.850037, 0.086287897, 0.002324337686, 91.06831415, 5223613.467, 204178060.5, 505663.6433, 1350.545114, 0.08645421269, 0.002314092809, 90.90170076, 5223613.467, 204178060.5, 505663.6433, 1350.545114, 0.08645421269, 0.002314092809, 90.90170076, 5225651.702, 205505706.5, 528982.3519, 1387.850037, 0.086287897, 0.002324337686, 91.06831415, 5848444.252, 286421059.7, 78415.68358, 515.1497126, 0.2658201429, 0.003192965818, 101.1646269, 5160780.271, 198750904.7, 542632.8435, 1389.866283, 0.08278796163, 0.002287980867, 90.1791068, 5169433.54, 201248909.6, 584196.8608, 1458.917271, 0.08177357422, 0.002287043835, 90.4217366, 5780227.336, 277306776.7, 154687.012, 705.0589853, 0.2080909087, 0.00302536213, 100.1791611, 5160957.826, 199306362.4, 556447.7823, 1409.054986, 0.08327735392, 0.002291728992, 90.29862962, 5231954.848, 206641346.4, 542518.9705, 1413.105474, 0.0830735602, 0.002312593559, 91.15824916, 5885193.171, 291154980.8, 78395.90302, 520.8092977, 0.2647151954, 0.003290167211, 101.3829204, 5162363.495, 198156893.3, 525417.7531, 1362.147463, 0.08556029765, 0.002297163775, 90.14728505, 5241229.39, 208023382.8, 551616.7383, 1427.43814, 0.08203236694, 0.002307346183, 91.36355295, 5775185.327, 276862331.3, 129156.7418, 666.3944014, 0.2130958652, 0.003017491066, 100.3658762, 5104850.737, 193005430, 552015.4571, 1386.924769, 0.079488139, 0.002263055831, 89.48391027, 385.3532656, 228.554902, 0.04496213782, -1.137756723, 0.007826552396, 7.610709503, 0.02219011661, 385, 0.0006693184836, 4, 2, 0.001094561845, 293.7937446, 220.1954593, 0.06626597156, -1.297541914, 0.03276206444, 5.499339626, 0.08244685463, 16, 0.006812513871, 1, 0, 0, 359.1459085, 228.3267784, 0.07998393528, -1.032531018, 0.02095123026, 6.429634056, 0.0756634597, 515, 0.005860552648, 4, 2, 0.004106317101, 286.2439406, 219.1739254, 0.07508843345, -1.280443947, 0.04468787787, 4.667312253, 0.08244685463, 16, 0.006797483838, 3, 3, 0.01812541398, 1
M, 75, T2, N2, IIIA, squamoso, -, -, -, 770.395694, 325.8747716, -0.8182139197, -0.8527181058, 0.002467481406, 9.377808633, 0.006929960304, 1035, 0.000214148131, 1129, 0, 0, 11587395.02, 2466734019, 726761.7391, 2138.687828, 0.3070390602, 0.009058157855, 185.138714, 12541477.29, 3058087852, 254307.7546, 1236.248938, 0.5793999053, 0.0130391671, 195.3145298, 11700548.42, 2550186963, 620935.8845, 1979.692077, 0.3378754395, 0.00931165609, 187.7785918, 11655914.86, 2501294906, 663945.3652, 2059.123219, 0.3249044677, 0.009126186336, 186.0661571, 12673312, 3135318494, 149075.6793, 963.2894276, 0.6930560727, 0.014481196, 195.3894927, 11731509.26, 2550773076, 589316.5329, 1938.12047, 0.3103539382, 0.009361506162, 187.508548, 11593834.03, 2482388209, 713359.058, 2122.065734, 0.3262486257, 0.00897769809, 185.8915642, 12513714.49, 3028521264, 269361.108, 1244.774556, 0.5975348945, 0.01293072133, 194.3561228, 11640260.12, 2500054330, 679549.175, 2058.787553, 0.3179279833, 0.009159981937, 186.1102529, 11692551.5, 2516238825, 628676.3554, 1985.430142, 0.3167238822, 0.009315154341, 186.2723255, 12692837.15, 3149594256, 137575.5841, 901.5046238, 0.7078865402, 0.01464205306, 195.3667071, 11712144.2, 2543501674, 596247.3752, 1948.523869, 0.3351571487, 0.009361818506, 187.335355, 11772951.87, 2558057198, 546807.4764, 1872.335166, 0.3466556984, 0.009549974416, 187.2384226, 11772951.87, 2558057198, 546807.4764, 1872.335166, 0.3466556984, 0.009549974416, 187.2384226, 11712144.2, 2543501674, 596247.3752, 1948.523869, 0.3351571487, 0.009361818506, 187.335355, 12692837.15, 3149594256, 137575.5841, 901.5046238, 0.7078865402, 0.01464205306, 195.3667071, 11692551.5, 2516238825, 628676.3554, 1985.430142, 0.3167238822, 0.009315154341, 186.2723255, 11640260.12, 2500054330, 679549.175, 2058.787553, 0.3179279833, 0.009159981937, 186.1102529, 12513714.49, 3028521264, 269361.108, 1244.774556, 0.5975348945, 0.01293072133, 194.3561228, 11593834.03, 2482388209, 713359.058, 2122.065734, 0.3262486257, 0.00897769809, 185.8915642, 11731509.26, 2550773076, 589316.5329, 1938.12047, 0.3103539382, 0.009361506162, 187.508548, 12673312, 3135318494, 149075.6793, 963.2894276, 0.6930560727, 0.014481196, 195.3894927, 11655914.86, 2501294906, 663945.3652, 2059.123219, 0.3249044677, 0.009126186336, 186.0661571, 11700548.42, 2550186963, 620935.8845, 1979.692077, 0.3378754395, 0.00931165609, 187.7785918, 12541477.29, 3058087852, 254307.7546, 1236.248938, 0.5793999053, 0.0130391671, 195.3145298, 11587395.02, 2466734019, 726761.7391, 2138.687828, 0.3070390602, 0.009058157855, 185.138714, 389.6220354, 227.4197962, -0.01008476446, -1.155352849, 0.007236834815, 7.840619817, 0.02263137706, 753, 0.0005293940998, 33, 3, 0.001542268388, 296.9377021, 218.4214924, 0.05649728133, -1.263758365, 0.02739283377, 5.714605739, 0.05696202532, 16, 0.003265109384, 1, 0, 0, 359.2209146, 232.8173975, 0.03478343024, -1.08277517, 0.02650468375, 6.330823014, 0.08308990587, 3, 0.007035561847, 4, 4, 0.01506123957, 287.0925999, 218.5764801, 0.06664120057, -1.254730304, 0.04529758113, 4.672358315, 0.08130477118, 3, 0.007624681053, 3, 3, 0.02388798211, 1
M, 70, T4, N2, IIIB, adenocarcinoma, non_mutato, non_mutato, si, 672.3521704, 345.5040617, -0.3305906202, -1.503501895, 0.001914047914, 9.608713829, 0.00649265132, 1041, 0.0001910380342, 1125, 0, 0, 9801680.417, 2104057371, 827365.8155, 2429.236691, 0.3106774662, 0.008733632638, 192.6263303, 10559714.41, 2566766786, 210174.4439, 1181.125719, 0.6096365797, 0.01245433455, 204.4217347, 9829978.419, 2113077450, 907095.6471, 2549.113222, 0.3052828958, 0.008692278318, 191.9687324, 9841780.838, 2119263194, 812878.6403, 2413.76106, 0.3196708405, 0.008858445224, 192.7200417, 10661029.78, 2623443670, 116518.9148, 878.767808, 0.7569165907, 0.01404591367, 204.2339454, 9867512.44, 2123845292, 835077.7483, 2418.254186, 0.3193394859, 0.00881627881, 192.3820356, 9803792.917, 2109499726, 895450.5899, 2546.124969, 0.3085483325, 0.008703897507, 192.2468016, 10571734.43, 2564462040, 218927.3547, 1214.778805, 0.5955215876, 0.01247276284, 204.1168543, 9825579.453, 2110638924, 861822.9935, 2448.543614, 0.324134782, 0.008740191858, 192.2631602, 9860545.206, 2123126324, 793283.6341, 2356.389903, 0.3255723751, 0.008849949472, 192.8156817, 10687074.53, 2636382793, 117188.5251, 891.1379655, 0.7341928015, 0.01370364732, 204.740438, 9865721.76, 2127864172, 851793.5274, 2474.388653, 0.3275724231, 0.008822588155, 192.4461928, 9903837.073, 2137152823, 768095.4721, 2322.699825, 0.3442839253, 0.008961643618, 192.8652976, 9903837.073, 2137152823, 768095.4721, 2322.699825, 0.3442839253, 0.008961643618, 192.8652976, 9865721.76, 2127864172, 851793.5274, 2474.388653, 0.3275724231, 0.008822588155, 192.4461928, 10687074.53, 2636382793, 117188.5251, 891.1379655, 0.7341928015, 0.01370364732, 204.740438, 9860545.206, 2123126324, 793283.6341, 2356.389903, 0.3255723751, 0.008849949472, 192.8156817, 9825579.453, 2110638924, 861822.9935, 2448.543614, 0.324134782, 0.008740191858, 192.2631602, 10571734.43, 2564462040, 218927.3547, 1214.778805, 0.5955215876, 0.01247276284, 204.1168543, 9803792.917, 2109499726, 895450.5899, 2546.124969, 0.3085483325, 0.008703897507, 192.2468016, 9867512.44, 2123845292, 835077.7483, 2418.254186, 0.3193394859, 0.00881627881, 192.3820356, 10661029.78, 2623443670, 116518.9148, 878.767808, 0.7569165907, 0.01404591367, 204.2339454, 9841780.838, 2119263194, 812878.6403, 2413.76106, 0.3196708405, 0.008858445224, 192.7200417, 9829978.419, 2113077450, 907095.6471, 2549.113222, 0.3052828958, 0.008692278318, 191.9687324, 10559714.41, 2566766786, 210174.4439, 1181.125719, 0.6096365797, 0.01245433455, 204.4217347, 9801680.417, 2104057371, 827365.8155, 2429.236691, 0.3106774662, 0.008733632638, 192.6263303, 379.2693744, 224.326248, 0.05384828815, -1.090200072, 0.007939355757, 7.744150835, 0.02553191489, 753, 0.0006717748381, 36, 3, 0.001781866192, 294.0977175, 216.4242101, 0.04808162231, -1.304310748, 0.031608514, 5.577411347, 0.07410423453, 272, 0.005519215647, 1, 0, 0, 352.6890631, 229.7810944, 0.06406466608, -1.030460983, 0.02348844672, 6.380792069, 0.08220064725, 3, 0.006894864895, 4, 4, 0.01257406097, 285.8910109, 217.2839639, 0.051689365, -1.299844106, 0.04577232878, 4.656136278, 0.07955280965, 3, 0.007188650141, 3, 3, 0.01974475087, 1
M, 70, T3, N2, IIIA, squamoso, -, -, -, 847.9946237, 299.2328505, -1.638796648, 1.34746658, 0.003102216972, 9.028955196, 0.007396242833, 1043, 0.0002353615532, 1161, 0, 0, 11545672.51, 1869700752, 594995.8135, 1626.672332, 0.30172462, 0.008050161916, 158.8233699, 12586384.93, 2385651582, 186615.5939, 957.9047738, 0.461357907, 0.01085369747, 169.6798116, 11868298.9, 2005592396, 400609.2192, 1382.844289, 0.3253605726, 0.008548537697, 162.3131102, 11669155.04, 1910928251, 491207.8768, 1497.371407, 0.307934213, 0.008290791586, 159.6935023, 12749847.68, 2459261103, 95049.62809, 722.2139465, 0.5456801994, 0.01203816766, 169.8856675, 11853434.33, 1998026762, 418611.1565, 1399.107473, 0.3112147092, 0.008542540696, 161.8493488, 11694319.43, 1923777024, 485447.1395, 1489.866783, 0.3141562522, 0.008310219371, 160.0575118, 12631602.16, 2395265741, 191037.1272, 935.4551362, 0.4685025737, 0.01096151856, 169.039501, 11733592.07, 1957054047, 536555.5554, 1542.050737, 0.3168199596, 0.008277735615, 160.9386273, 11682840.32, 1928061162, 531042.4966, 1539.109473, 0.3191760671, 0.008282795585, 160.1340889, 12737892.06, 2459991165, 116359.8913, 758.6475881, 0.556735485, 0.01226767789, 169.7826485, 11828356.33, 1979998945, 401991.9548, 1373.846288, 0.3301873034, 0.008545789071, 161.4717646, 11806925.27, 1967883995, 410805.1572, 1371.646588, 0.3441245318, 0.008655171873, 160.8649695, 11806925.27, 1967883995, 410805.1572, 1371.646588, 0.3441245318, 0.008655171873, 160.8649695, 11828356.33, 1979998945, 401991.9548, 1373.846288, 0.3301873034, 0.008545789071, 161.4717646, 12737892.06, 2459991165, 116359.8913, 758.6475881, 0.556735485, 0.01226767789, 169.7826485, 11682840.32, 1928061162, 531042.4966, 1539.109473, 0.3191760671, 0.008282795585, 160.1340889, 11733592.07, 1957054047, 536555.5554, 1542.050737, 0.3168199596, 0.008277735615, 160.9386273, 12631602.16, 2395265741, 191037.1272, 935.4551362, 0.4685025737, 0.01096151856, 169.039501, 11694319.43, 1923777024, 485447.1395, 1489.866783, 0.3141562522, 0.008310219371, 160.0575118, 11853434.33, 1998026762, 418611.1565, 1399.107473, 0.3112147092, 0.008542540696, 161.8493488, 12749847.68, 2459261103, 95049.62809, 722.2139465, 0.5456801994, 0.01203816766, 169.8856675, 11669155.04, 1910928251, 491207.8768, 1497.371407, 0.307934213, 0.008290791586, 159.6935023, 11868298.9, 2005592396, 400609.2192, 1382.844289, 0.3253605726, 0.008548537697, 162.3131102, 12586384.93, 2385651582, 186615.5939, 957.9047738, 0.461357907, 0.01085369747, 169.6798116, 11545672.51, 1869700752, 594995.8135, 1626.672332, 0.30172462, 0.008050161916, 158.8233699, 384.9487451, 223.8565103, 0.02028512735, -1.100760084, 0.005559176241, 8.24993458, 0.02114942529, 513, 0.000818952005, 8, 2, 0.001543994198, 302.6819298, 216.9818701, 0.04304780612, -1.242691367, 0.01959530975, 6.060462408, 0.04183908046, 528, 0.001765940018, 1, 0, 0, 344.3818188, 229.9307557, 0.04986470544, -1.021722921, 0.04269239612, 6.022495208, 0.1157160963, 3, 0.01368207659, 4, 5, 0.06461369474, 289.5836801, 217.7808819, 0.05240179191, -1.228798334, 0.05362235352, 4.598500799, 0.1122940431, 3, 0.01411149182, 3, 3, 0.04073097516, 1
M, 92, T3, N2, IIIA, squamoso, -, -, -, 886.1078789, 269.7850877, -1.899967029, 3.199270607, 0.003504181518, 8.816807038, 0.006702594116, 1030, 0.0001854396099, 1137, 0, 0, 9396765.135, 896846335.8, 367492.4056, 1067.896276, 0.2555289843, 0.005586893704, 124.1385682, 10602437.56, 1257143356, 119757.8578, 645.4173957, 0.4557201595, 0.008448212866, 134.2675125, 9410553.495, 894881507.7, 317528.005, 1001.548113, 0.2688074723, 0.005696526381, 123.8662317, 9454769.357, 911391252.7, 347426.2364, 1045.766558, 0.2651557989, 0.00567085172, 124.6554725, 10759146.36, 1314043240, 63525.98775, 485.0409898, 0.5225778178, 0.009479759528, 135.2317282, 9429165.371, 898018628.2, 301695.4291, 971.1777056, 0.2832641669, 0.005739067608, 123.8970049, 9411991.553, 903799530.1, 385621.02, 1100.183204, 0.2595093684, 0.005587643329, 124.4399915, 10542013.62, 1247733070, 138633.6351, 655.0367408, 0.4518562954, 0.008448025459, 134.177505, 9351559.931, 880509590.6, 344956.1205, 1026.989753, 0.2664222912, 0.005624000148, 123.2893749, 9417744.678, 897568533.3, 326059.8663, 1000.751562, 0.2777639569, 0.005718577854, 123.9249601, 10719530.82, 1304007574, 78826.16196, 510.8762809, 0.556668587, 0.009981696028, 134.1054285, 9455750.826, 909299865, 324708.7781, 1013.849288, 0.2931180817, 0.005751686297, 124.4113486, 9485471.912, 913693622.5, 292594.088, 955.2646838, 0.3027340013, 0.005930784237, 124.2711542, 9485471.912, 913693622.5, 292594.088, 955.2646838, 0.3027340013, 0.005930784237, 124.2711542, 9455750.826, 909299865, 324708.7781, 1013.849288, 0.2931180817, 0.005751686297, 124.4113486, 10719530.82, 1304007574, 78826.16196, 510.8762809, 0.556668587, 0.009981696028, 134.1054285, 9417744.678, 897568533.3, 326059.8663, 1000.751562, 0.2777639569, 0.005718577854, 123.9249601, 9351559.931, 880509590.6, 344956.1205, 1026.989753, 0.2664222912, 0.005624000148, 123.2893749, 10542013.62, 1247733070, 138633.6351, 655.0367408, 0.4518562954, 0.008448025459, 134.177505, 9411991.553, 903799530.1, 385621.02, 1100.183204, 0.2595093684, 0.005587643329, 124.4399915, 9429165.371, 898018628.2, 301695.4291, 971.1777056, 0.2832641669, 0.005739067608, 123.8970049, 10759146.36, 1314043240, 63525.98775, 485.0409898, 0.5225778178, 0.009479759528, 135.2317282, 9454769.357, 911391252.7, 347426.2364, 1045.766558, 0.2651557989, 0.00567085172, 124.6554725, 9410553.495, 894881507.7, 317528.005, 1001.548113, 0.2688074723, 0.005696526381, 123.8662317, 10602437.56, 1257143356, 119757.8578, 645.4173957, 0.4557201595, 0.008448212866, 134.2675125, 9396765.135, 896846335.8, 367492.4056, 1067.896276, 0.2555289843, 0.005586893704, 124.1385682, 388.9615743, 226.8630693, 0.03172896934, -1.139689262, 0.005672298658, 8.14707692, 0.02075245978, 257, 0.0006246658397, 28, 2, 0.001218311507, 302.3487593, 216.948754, 0.006360561621, -1.306077297, 0.02170968013, 5.956864929, 0.04466576754, 528, 0.002031724591, 1, 0, 0, 350.777123, 235.2956931, 0.08178685295, -1.075465711, 0.03672428583, 6.152215303, 0.1087933832, 259, 0.01227984363, 4, 5, 0.04538928608, 289.8325348, 218.1489959, 0.02285438782, -1.302056913, 0.05014964458, 4.628626764, 0.1062520392, 259, 0.01287449457, 3, 3, 0.0346208865, 1
M, 70, T3, N1, IIIA, -, -, -, -, 914.8731724, 243.6069371, -1.729859875, 2.057242434, 0.005638144151, 8.579607265, 0.01186499473, 1033, 0.0006804602561, 1377, 0, 0, 31775639.88, 3.532090909e+10, 853729.5214, 2925.457886, 1.033591508, 0.09207320764, 337.7348787, 34273061.52, 4.425440683e+10, 132645.6408, 1324.367658, 1.606409075, 0.1231429833, 356.7094027, 31844113.83, 3.558713779e+10, 869428.2114, 3004.525369, 1.048014116, 0.09192015918, 338.7616429, 31820633.1, 3.549706712e+10, 847945.1247, 2911.722569, 1.079734197, 0.09269970685, 338.2559136, 34429282.74, 4.484135438e+10, 77908.45139, 1067.754061, 1.940400689, 0.1443113353, 351.6369015, 31837009.83, 3.552661911e+10, 849153.6848, 2970.47863, 1.058840201, 0.0925966334, 338.3473414, 31805106.64, 3.552911295e+10, 885588.8488, 2981.285679, 1.059607919, 0.09203472688, 338.8500001, 34165518.67, 4.39046635e+10, 157434.4499, 1426.487878, 1.599290518, 0.1254159092, 354.916355, 31768232.55, 3.531155521e+10, 872031.9688, 3010.089728, 1.033734961, 0.09156108873, 337.8739742, 31818148.19, 3.544540619e+10, 845519.7761, 2932.68033, 1.066001001, 0.09244108618, 338.0247133, 34492650.56, 4.511803111e+10, 87701.26368, 1100.965759, 1.833645259, 0.1330955064, 355.3052797, 31876712.03, 3.57060668e+10, 859879.5894, 2955.756811, 1.053133445, 0.09268796273, 338.9396356, 31882747.44, 3.566212108e+10, 828644.2382, 2893.416396, 1.083499802, 0.09350905213, 338.3798331, 31882747.44, 3.566212108e+10, 828644.2382, 2893.416396, 1.083499802, 0.09350905213, 338.3798331, 31876712.03, 3.57060668e+10, 859879.5894, 2955.756811, 1.053133445, 0.09268796273, 338.9396356, 34492650.56, 4.511803111e+10, 87701.26368, 1100.965759, 1.833645259, 0.1330955064, 355.3052797, 31818148.19, 3.544540619e+10, 845519.7761, 2932.68033, 1.066001001, 0.09244108618, 338.0247133, 31768232.55, 3.531155521e+10, 872031.9688, 3010.089728, 1.033734961, 0.09156108873, 337.8739742, 34165518.67, 4.39046635e+10, 157434.4499, 1426.487878, 1.599290518, 0.1254159092, 354.916355, 31805106.64, 3.552911295e+10, 885588.8488, 2981.285679, 1.059607919, 0.09203472688, 338.8500001, 31837009.83, 3.552661911e+10, 849153.6848, 2970.47863, 1.058840201, 0.0925966334, 338.3473414, 34429282.74, 4.484135438e+10, 77908.45139, 1067.754061, 1.940400689, 0.1443113353, 351.6369015, 31820633.1, 3.549706712e+10, 847945.1247, 2911.722569, 1.079734197, 0.09269970685, 338.2559136, 31844113.83, 3.558713779e+10, 869428.2114, 3004.525369, 1.048014116, 0.09192015918, 338.7616429, 34273061.52, 4.425440683e+10, 132645.6408, 1324.367658, 1.606409075, 0.1231429833, 356.7094027, 31775639.88, 3.532090909e+10, 853729.5214, 2925.457886, 1.033591508, 0.09207320764, 337.7348787, 381.1701975, 228.7372923, -0.031781382, -1.125327232, 0.006023257944, 8.207694493, 0.02150537634, 513, 0.0007347830895, 24, 1, 0.0007347830895, 304.6978503, 218.8818652, 0.06348522124, -1.230176959, 0.01964731109, 6.088240157, 0.04415300546, 272, 0.001977962913, 1, 0, 0, 338.8474146, 233.3653439, 0.01328323105, -1.078142138, 0.04675755045, 5.853456129, 0.1251665592, 3, 0.01601352473, 4, 4, 0.05805817234, 290.6048487, 219.7497009, 0.06905352288, -1.210050589, 0.05662010821, 4.551801833, 0.120696325, 3, 0.01598115952, 3, 3, 0.04401895196, 1
M, 72, T3, N0, IIB, squamoso, -, -, si, 850.2623068, 292.9275165, -1.310769886, 0.4159639385, 0.004228021221, 8.911995691, 0.01051351518, 1042, 0.000511089168, 9, 0, 0, 24401142.61, 1.858498258e+10, 777294.4984, 2670.907773, 0.9107869424, 0.05467365975, 301.9274867, 25660890.7, 2.169707003e+10, 314280.8975, 1643.952762, 1.36266843, 0.07126923593, 311.8787423, 24203859.13, 1.83017671e+10, 803507.0862, 2741.897526, 0.8666278801, 0.0533681251, 302.1387095, 24456654.97, 1.863115849e+10, 707083.8448, 2576.510122, 0.9443021943, 0.05502042385, 301.9694762, 25844876.06, 2.204867587e+10, 169239.5854, 1300.965009, 1.541323434, 0.07754572229, 310.8206466, 24299118.08, 1.840202444e+10, 654700.8028, 2504.786803, 0.9221932907, 0.05455803008, 302.1170801, 24411059.94, 1.858255603e+10, 786174.4309, 2697.996501, 0.9329422539, 0.05419889716, 302.0887095, 25766121.44, 2.191434842e+10, 286074.6391, 1637.253437, 1.253598992, 0.06814829659, 314.4583011, 24293454.89, 1.840849926e+10, 663927.2184, 2492.511622, 0.9205011013, 0.05485600607, 302.0299573, 24417668.72, 1.857371581e+10, 629931.2367, 2433.428143, 0.9326179314, 0.05561468918, 301.9521055, 26016863.16, 2.248966119e+10, 163659.1935, 1264.691077, 1.48832522, 0.07594433559, 313.1360222, 24377453.3, 1.853091098e+10, 709033.9703, 2589.8003, 0.9287613407, 0.05464173822, 302.2559462, 24451030.26, 1.859379642e+10, 581434.7433, 2355.663584, 0.9977992613, 0.05687524632, 301.4864028, 24451030.26, 1.859379642e+10, 581434.7433, 2355.663584, 0.9977992613, 0.05687524632, 301.4864028, 24377453.3, 1.853091098e+10, 709033.9703, 2589.8003, 0.9287613407, 0.05464173822, 302.2559462, 26016863.16, 2.248966119e+10, 163659.1935, 1264.691077, 1.48832522, 0.07594433559, 313.1360222, 24417668.72, 1.857371581e+10, 629931.2367, 2433.428143, 0.9326179314, 0.05561468918, 301.9521055, 24293454.89, 1.840849926e+10, 663927.2184, 2492.511622, 0.9205011013, 0.05485600607, 302.0299573, 25766121.44, 2.191434842e+10, 286074.6391, 1637.253437, 1.253598992, 0.06814829659, 314.4583011, 24411059.94, 1.858255603e+10, 786174.4309, 2697.996501, 0.9329422539, 0.05419889716, 302.0887095, 24299118.08, 1.840202444e+10, 654700.8028, 2504.786803, 0.9221932907, 0.05455803008, 302.1170801, 25844876.06, 2.204867587e+10, 169239.5854, 1300.965009, 1.541323434, 0.07754572229, 310.8206466, 24456654.97, 1.863115849e+10, 707083.8448, 2576.510122, 0.9443021943, 0.05502042385, 301.9694762, 24203859.13, 1.83017671e+10, 803507.0862, 2741.897526, 0.8666278801, 0.0533681251, 302.1387095, 25660890.7, 2.169707003e+10, 314280.8975, 1643.952762, 1.36266843, 0.07126923593, 311.8787423, 24401142.61, 1.858498258e+10, 777294.4984, 2670.907773, 0.9107869424, 0.05467365975, 301.9274867, 382.7205119, 223.4952832, 0.008582886799, -1.096661306, 0.005650683908, 8.299515909, 0.02159674279, 513, 0.0007457225939, 36, 1, 0.0007457225939, 303.9905018, 218.5645012, 0.0649287649, -1.223326, 0.02003097883, 6.059688987, 0.03999749232, 16, 0.001633163591, 1, 0, 0, 341.6340126, 229.298335, 0.04901593382, -1.025166981, 0.04211488869, 6.022434393, 0.1172340292, 3, 0.01396651155, 4, 4, 0.05002284745, 290.4036161, 219.3316663, 0.0714825745, -1.206675332, 0.05353055873, 4.59264641, 0.1139113535, 3, 0.01431499823, 3, 3, 0.03990145655, 1
M, 84, T2, N2, IIIA, squamoso, -, -, si, 828.1429284, 323.8378168, -0.9965140509, -0.2616836352, 0.003833912546, 9.154546076, 0.01007031343, 1031, 0.0004713138345, 1379, 0, 0, 24613672.96, 1.993729565e+10, 1254624.207, 3659.507873, 0.8014635505, 0.04934032675, 320.0443193, 25820968.13, 2.277328171e+10, 298359.0647, 1767.989503, 1.188361474, 0.06307508352, 331.1473909, 24772225.48, 2.015193691e+10, 1113949.485, 3392.777056, 0.8282447603, 0.04987143616, 320.713984, 24731737.29, 2.01065316e+10, 1185433.616, 3524.284679, 0.8399009667, 0.04984338769, 320.527322, 26091961.07, 2.328759087e+10, 166203.2769, 1365.618345, 1.392158021, 0.06936100266, 329.9681245, 24880379.66, 2.03183013e+10, 1037128.267, 3297.094976, 0.8530632345, 0.05061362752, 321.3739546, 24714387.24, 2.006881237e+10, 1239855.186, 3576.626343, 0.8320178416, 0.05004572401, 319.8686993, 26069430.08, 2.312853131e+10, 258233.9513, 1647.861285, 1.298428831, 0.06661981093, 329.9311433, 24847513.73, 2.026753231e+10, 1087687.549, 3395.893777, 0.8277630647, 0.05038180595, 321.082979, 24836449.15, 2.025764286e+10, 1101563.385, 3403.547113, 0.8405173859, 0.05048050659, 320.9155784, 26210433.13, 2.345594389e+10, 144841.6028, 1265.311922, 1.496763958, 0.07258582755, 328.554085, 24845950.56, 2.025307851e+10, 1103079.245, 3321.019745, 0.8536398002, 0.050645674, 320.5178424, 24913581.89, 2.035869103e+10, 1030267.005, 3233.985254, 0.8750296768, 0.05146282787, 320.9455299, 24913581.89, 2.035869103e+10, 1030267.005, 3233.985254, 0.8750296768, 0.05146282787, 320.9455299, 24845950.56, 2.025307851e+10, 1103079.245, 3321.019745, 0.8536398002, 0.050645674, 320.5178424, 26210433.13, 2.345594389e+10, 144841.6028, 1265.311922, 1.496763958, 0.07258582755, 328.554085, 24836449.15, 2.025764286e+10, 1101563.385, 3403.547113, 0.8405173859, 0.05048050659, 320.9155784, 24847513.73, 2.026753231e+10, 1087687.549, 3395.893777, 0.8277630647, 0.05038180595, 321.082979, 26069430.08, 2.312853131e+10, 258233.9513, 1647.861285, 1.298428831, 0.06661981093, 329.9311433, 24714387.24, 2.006881237e+10, 1239855.186, 3576.626343, 0.8320178416, 0.05004572401, 319.8686993, 24880379.66, 2.03183013e+10, 1037128.267, 3297.094976, 0.8530632345, 0.05061362752, 321.3739546, 26091961.07, 2.328759087e+10, 166203.2769, 1365.618345, 1.392158021, 0.06936100266, 329.9681245, 24731737.29, 2.01065316e+10, 1185433.616, 3524.284679, 0.8399009667, 0.04984338769, 320.527322, 24772225.48, 2.015193691e+10, 1113949.485, 3392.777056, 0.8282447603, 0.04987143616, 320.713984, 25820968.13, 2.277328171e+10, 298359.0647, 1767.989503, 1.188361474, 0.06307508352, 331.1473909, 24613672.96, 1.993729565e+10, 1254624.207, 3659.507873, 0.8014635505, 0.04934032675, 320.0443193, 380.6619376, 222.9611609, 0.01960052329, -1.113731909, 0.005724796935, 8.250939932, 0.02006552007, 513, 0.0007851672617, 20, 1, 0.0007851672617, 304.6500854, 217.1317566, 0.03989657405, -1.240338849, 0.01980937329, 6.077430121, 0.03880193777, 16, 0.001540430622, 1, 0, 0, 338.2679747, 229.8994899, 0.06286015981, -1.047140006, 0.04437138652, 5.943195579, 0.1212968139, 3, 0.01499566182, 4, 4, 0.05192369807, 290.4894103, 218.3247756, 0.05186013989, -1.227181931, 0.05530636967, 4.568730459, 0.1183156326, 3, 0.01537158803, 3, 3, 0.04215582354, 1
F, 53, -, N2, IIIA, squamoso, non_mutato, -, -, 830.7289379, 312.9607138, -1.195927874, -0.1510988033, 0.004661024581, 8.796592805, 0.0117232659, 1041, 0.0006320851275, 1126, 0, 0, 9994757.845, 1200337281, 350527.6203, 1113.306423, 0.3836154262, 0.01276786527, 133.6148358, 10566367.25, 1427005456, 170075.8973, 791.8657836, 0.5655101986, 0.01628710543, 139.689625, 10058113.32, 1219598457, 322845.5996, 1073.6001, 0.3920924735, 0.01309307764, 133.9505547, 10090109.59, 1225010178, 286500.4304, 1023.035241, 0.4029666994, 0.01314167834, 134.131674, 10720929.19, 1480753404, 82491.43314, 557.7415646, 0.6894969922, 0.01825168552, 139.9015255, 10097091.54, 1228325921, 284363.7936, 1017.259685, 0.3897162569, 0.01321233051, 134.1423277, 10067156.12, 1217700197, 311324.6821, 1052.424644, 0.4004241838, 0.0130679652, 133.7892433, 10592710.09, 1425217518, 142886.833, 706.5461135, 0.5832876083, 0.0166807211, 138.9996016, 10027389.8, 1208287262, 333468.6646, 1074.993002, 0.3866813914, 0.01297532403, 133.5812668, 10055365.59, 1215524408, 301730.176, 1031.313672, 0.411728654, 0.01305722057, 133.8565036, 10668632.51, 1459677540, 89332.74206, 581.0854786, 0.6552209796, 0.01768197041, 139.5281481, 10103235.66, 1228140732, 272556.191, 986.7308173, 0.4161548008, 0.01330128603, 134.051024, 10137887.61, 1236725389, 238186.9978, 937.7670582, 0.4243488245, 0.01350587122, 134.2187949, 10137887.61, 1236725389, 238186.9978, 937.7670582, 0.4243488245, 0.01350587122, 134.2187949, 10103235.66, 1228140732, 272556.191, 986.7308173, 0.4161548008, 0.01330128603, 134.051024, 10668632.51, 1459677540, 89332.74206, 581.0854786, 0.6552209796, 0.01768197041, 139.5281481, 10055365.59, 1215524408, 301730.176, 1031.313672, 0.411728654, 0.01305722057, 133.8565036, 10027389.8, 1208287262, 333468.6646, 1074.993002, 0.3866813914, 0.01297532403, 133.5812668, 10592710.09, 1425217518, 142886.833, 706.5461135, 0.5832876083, 0.0166807211, 138.9996016, 10067156.12, 1217700197, 311324.6821, 1052.424644, 0.4004241838, 0.0130679652, 133.7892433, 10097091.54, 1228325921, 284363.7936, 1017.259685, 0.3897162569, 0.01321233051, 134.1423277, 10720929.19, 1480753404, 82491.43314, 557.7415646, 0.6894969922, 0.01825168552, 139.9015255, 10090109.59, 1225010178, 286500.4304, 1023.035241, 0.4029666994, 0.01314167834, 134.131674, 10058113.32, 1219598457, 322845.5996, 1073.6001, 0.3920924735, 0.01309307764, 133.9505547, 10566367.25, 1427005456, 170075.8973, 791.8657836, 0.5655101986, 0.01628710543, 139.689625, 9994757.845, 1200337281, 350527.6203, 1113.306423, 0.3836154262, 0.01276786527, 133.6148358, 387.5064817, 227.7628426, 0.01400158491, -1.141390412, 0.005955716008, 8.188921657, 0.02234636872, 513, 0.0007185484655, 20, 2, 0.0007185484655, 302.2540859, 219.8387147, 0.07291612235, -1.217536164, 0.02071254121, 6.020854589, 0.04866412214, 272, 0.002399153604, 1, 0, 0, 346.0052575, 230.8412994, 0.04703201133, -1.031423535, 0.04159614615, 6.018155843, 0.1202979516, 515, 0.01498788011, 4, 5, 0.05239861914, 288.9588596, 219.8758155, 0.08664188313, -1.188047986, 0.05353805446, 4.58865193, 0.1184357542, 515, 0.0158349892, 3, 3, 0.03929752356, 1
M, 67, T3, N2, IIIA, squamoso, -, -, -, 840.5971231, 305.4511153, -1.123713798, -0.1273678375, 0.003605308494, 9.14055104, 0.009157489857, 1041, 0.0003920588645, 1338, 0, 0, 16948770.15, 6192419629, 773444.2599, 2347.503124, 0.4565705876, 0.02132414909, 224.3222482, 18499832.58, 7996978389, 174666.7606, 1175.368408, 0.8437495156, 0.0304712, 239.8589317, 17069628.15, 6319901802, 693242.4866, 2241.149963, 0.4976389892, 0.02160919405, 226.0612749, 17045181.76, 6285650409, 714873.945, 2253.695576, 0.4778121555, 0.02166216756, 225.4377666, 18676547.95, 8219577631, 99449.72107, 895.2171957, 1.062954689, 0.03541160448, 238.9191128, 17071676.76, 6311367286, 681560.3572, 2205.871782, 0.4879969257, 0.02162056337, 225.8652061, 17011034.43, 6283342264, 758817.3279, 2339.705324, 0.4747242202, 0.02151286722, 225.6171702, 18433350.49, 7952532873, 223391.9145, 1291.091227, 0.8378789921, 0.03055522048, 239.6170406, 16946951.49, 6212583441, 771153.5239, 2344.831042, 0.4781833228, 0.0213989242, 224.7444927, 16989379.73, 6231773167, 733588.6046, 2274.608098, 0.5022508922, 0.02163605562, 224.7382236, 18620046.97, 8147284555, 118903.5274, 974.8100475, 0.9720144506, 0.03312337374, 239.590893, 17087669.25, 6338215539, 687306.3749, 2227.896026, 0.4998931703, 0.02179291468, 226.1667762, 17107027.05, 6334010403, 655309.8633, 2142.793052, 0.5174798154, 0.02191753986, 225.8873913, 17107027.05, 6334010403, 655309.8633, 2142.793052, 0.5174798154, 0.02191753986, 225.8873913, 17087669.25, 6338215539, 687306.3749, 2227.896026, 0.4998931703, 0.02179291468, 226.1667762, 18620046.97, 8147284555, 118903.5274, 974.8100475, 0.9720144506, 0.03312337374, 239.590893, 16989379.73, 6231773167, 733588.6046, 2274.608098, 0.5022508922, 0.02163605562, 224.7382236, 16946951.49, 6212583441, 771153.5239, 2344.831042, 0.4781833228, 0.0213989242, 224.7444927, 18433350.49, 7952532873, 223391.9145, 1291.091227, 0.8378789921, 0.03055522048, 239.6170406, 17011034.43, 6283342264, 758817.3279, 2339.705324, 0.4747242202, 0.02151286722, 225.6171702, 17071676.76, 6311367286, 681560.3572, 2205.871782, 0.4879969257, 0.02162056337, 225.8652061, 18676547.95, 8219577631, 99449.72107, 895.2171957, 1.062954689, 0.03541160448, 238.9191128, 17045181.76, 6285650409, 714873.945, 2253.695576, 0.4778121555, 0.02166216756, 225.4377666, 17069628.15, 6319901802, 693242.4866, 2241.149963, 0.4976389892, 0.02160919405, 226.0612749, 18499832.58, 7996978389, 174666.7606, 1175.368408, 0.8437495156, 0.0304712, 239.8589317, 16948770.15, 6192419629, 773444.2599, 2347.503124, 0.4565705876, 0.02132414909, 224.3222482, 382.1341837, 227.1946813, -0.02176821195, -1.126645254, 0.005923107398, 8.157629286, 0.02290557655, 257, 0.0007606777176, 52, 2, 0.00150879691, 301.8441791, 218.1611739, 0.03426110974, -1.271501183, 0.02143391723, 5.976617013, 0.04884736379, 16, 0.002407945535, 1, 0, 0, 344.399879, 232.7311808, 0.04631605272, -1.07954937, 0.03748705126, 6.121453137, 0.1074574491, 3, 0.01177747664, 4, 5, 0.05523213041, 289.2402311, 218.516381, 0.04598532857, -1.261523405, 0.05003547339, 4.63547792, 0.1046201903, 259, 0.01292004192, 3, 3, 0.03506855511, 1
M, 66, T3, N2, IIIA, adenocarcinoma, non_mutato, -, si, 671.2520382, 372.5500853, -0.2656347114, -1.220173555, 0.002088037555, 9.558880341, 0.006145459051, 1028, 0.0001802221736, 1149, 0, 0, 10786965.84, 2661542310, 930296.0865, 2602.55986, 0.3222416897, 0.009905109326, 208.5704572, 11536640.13, 3102438305, 334439.8558, 1545.310422, 0.5609051388, 0.01325630852, 216.8924241, 10837599.5, 2668804285, 927276.6341, 2617.7993, 0.3052323331, 0.009950399179, 207.9643426, 10855040.97, 2684378617, 850504.7048, 2489.973507, 0.3373279911, 0.01003448213, 208.978475, 11718082.74, 3213505628, 155346.7451, 1048.548113, 0.7549060203, 0.01568253275, 217.1817134, 10916378.24, 2700227792, 807107.2279, 2444.213697, 0.3413689209, 0.01005540917, 208.9050664, 10780820.96, 2661831354, 990280.2547, 2688.757061, 0.3246154113, 0.009862443162, 208.2673123, 11604202.6, 3137551737, 358877.1052, 1584.069483, 0.5847422745, 0.01353904213, 216.877408, 10853699.13, 2687205294, 911777.1885, 2588.131217, 0.3132840272, 0.009964392181, 208.6267806, 10865654.47, 2683309939, 845075.0645, 2481.725319, 0.327783916, 0.01002667354, 208.7394959, 11670817.22, 3164551529, 221643.907, 1267.064734, 0.6556843111, 0.01433926697, 216.8202659, 10854539.02, 2674889668, 887982.3237, 2560.408148, 0.3310660011, 0.009946526115, 208.2018404, 10937934.78, 2702391615, 745208.8403, 2338.714821, 0.3436609247, 0.01019471451, 208.9910393, 10937934.78, 2702391615, 745208.8403, 2338.714821, 0.3436609247, 0.01019471451, 208.9910393, 10854539.02, 2674889668, 887982.3237, 2560.408148, 0.3310660011, 0.009946526115, 208.2018404, 11670817.22, 3164551529, 221643.907, 1267.064734, 0.6556843111, 0.01433926697, 216.8202659, 10865654.47, 2683309939, 845075.0645, 2481.725319, 0.327783916, 0.01002667354, 208.7394959, 10853699.13, 2687205294, 911777.1885, 2588.131217, 0.3132840272, 0.009964392181, 208.6267806, 11604202.6, 3137551737, 358877.1052, 1584.069483, 0.5847422745, 0.01353904213, 216.877408, 10780820.96, 2661831354, 990280.2547, 2688.757061, 0.3246154113, 0.009862443162, 208.2673123, 10916378.24, 2700227792, 807107.2279, 2444.213697, 0.3413689209, 0.01005540917, 208.9050664, 11718082.74, 3213505628, 155346.7451, 1048.548113, 0.7549060203, 0.01568253275, 217.1817134, 10855040.97, 2684378617, 850504.7048, 2489.973507, 0.3373279911, 0.01003448213, 208.978475, 10837599.5, 2668804285, 927276.6341, 2617.7993, 0.3052323331, 0.009950399179, 207.9643426, 11536640.13, 3102438305, 334439.8558, 1545.310422, 0.5609051388, 0.01325630852, 216.8924241, 10786965.84, 2661542310, 930296.0865, 2602.55986, 0.3222416897, 0.009905109326, 208.5704572, 382.7378533, 225.192095, 0.01932273407, -1.111386947, 0.006779361963, 7.939376778, 0.01896383187, 392, 0.000390509962, 40, 0, 0, 297.3643556, 217.5380736, 0.05168354554, -1.279070836, 0.02649857264, 5.766169758, 0.06373411535, 272, 0.004103928319, 1, 0, 0, 351.1568332, 231.8773884, 0.04254539632, -1.058220157, 0.02824574855, 6.297605231, 0.0966208625, 3, 0.009563116993, 4, 1, 0.009563116993, 287.3753449, 218.2421608, 0.05430698889, -1.273873053, 0.04613453291, 4.669782884, 0.09333679025, 3, 0.009749324811, 3, 3, 0.02484120367, 1
M, 77, T2, N2, IIIA, squamoso, -, -, si, 813.296519, 315.7839475, -1.099630292, 0.04318617932, 0.002540324662, 9.326136366, 0.00617716835, 1034, 0.0001676598644, 1186, 0, 0, 10797691.63, 1770355796, 744106.8018, 1993.79955, 0.2294633229, 0.006396238981, 164.6296988, 12332593, 2508764184, 220547.4204, 1057.265934, 0.5391253874, 0.01062943462, 178.3556443, 10777046.42, 1766721956, 772805.8533, 2041.185954, 0.2361121566, 0.00642353783, 164.4245366, 10845578.68, 1785687937, 681693.5736, 1900.535366, 0.2445070723, 0.006518178004, 165.0326795, 12518606.93, 2596905328, 113916.2257, 771.1389653, 0.6874951495, 0.0126912161, 177.7593037, 10798318.12, 1767483124, 741484.5716, 2011.934266, 0.2372094431, 0.006425599299, 164.3327586, 10811922.87, 1778119409, 704207.4051, 1924.348913, 0.2488040459, 0.00644821299, 165.0587699, 12286363.11, 2481995243, 205430.6883, 1026.052987, 0.5588140133, 0.01077561152, 177.7183951, 10741072.72, 1744469085, 786290.817, 2071.042989, 0.2339065824, 0.006364942131, 163.6099576, 10800331.31, 1765051249, 728861.6821, 1985.348163, 0.2470493163, 0.006408795202, 164.3157149, 12423559.55, 2553210741, 118346.6208, 780.1059735, 0.6775262857, 0.01210213568, 177.7699485, 10823818.76, 1779109925, 699840.8575, 1930.142714, 0.2343265935, 0.006488505342, 164.9017624, 10852583.9, 1783059058, 670202.1797, 1898.03924, 0.2404729635, 0.006537480851, 164.7598654, 10852583.9, 1783059058, 670202.1797, 1898.03924, 0.2404729635, 0.006537480851, 164.7598654, 10823818.76, 1779109925, 699840.8575, 1930.142714, 0.2343265935, 0.006488505342, 164.9017624, 12423559.55, 2553210741, 118346.6208, 780.1059735, 0.6775262857, 0.01210213568, 177.7699485, 10800331.31, 1765051249, 728861.6821, 1985.348163, 0.2470493163, 0.006408795202, 164.3157149, 10741072.72, 1744469085, 786290.817, 2071.042989, 0.2339065824, 0.006364942131, 163.6099576, 12286363.11, 2481995243, 205430.6883, 1026.052987, 0.5588140133, 0.01077561152, 177.7183951, 10811922.87, 1778119409, 704207.4051, 1924.348913, 0.2488040459, 0.00644821299, 165.0587699, 10798318.12, 1767483124, 741484.5716, 2011.934266, 0.2372094431, 0.006425599299, 164.3327586, 12518606.93, 2596905328, 113916.2257, 771.1389653, 0.6874951495, 0.0126912161, 177.7593037, 10845578.68, 1785687937, 681693.5736, 1900.535366, 0.2445070723, 0.006518178004, 165.0326795, 10777046.42, 1766721956, 772805.8533, 2041.185954, 0.2361121566, 0.00642353783, 164.4245366, 12332593, 2508764184, 220547.4204, 1057.265934, 0.5391253874, 0.01062943462, 178.3556443, 10797691.63, 1770355796, 744106.8018, 1993.79955, 0.2294633229, 0.006396238981, 164.6296988, 381.3728614, 221.221506, 0.06323179794, -1.073852098, 0.007997758309, 7.64978504, 0.02191987906, 768, 0.0004833377039, 4, 1, 0, 301.0855504, 224.8514898, 0.1069999862, -1.238292344, 0.02911270204, 5.644600971, 0.07149901381, 16, 0.005132980482, 1, 0, 0, 352.2596838, 224.4463375, 0.0845175563, -0.9694442681, 0.02622511725, 6.255549349, 0.08541194255, 515, 0.007628280169, 4, 4, 0.01949415053, 291.23572, 223.7005729, 0.1148636987, -1.211951808, 0.04555759113, 4.665191325, 0.08238851096, 515, 0.008439556221, 3, 3, 0.02242829308, 1
M, 71, T4, N0, IIIB, squamoso, -, -, -, 896.2405556, 267.0810839, -1.472588895, 1.804375097, 0.005165606466, 8.792803357, 0.01225324644, 1034, 0.0007156834268, 1430, 0, 0, 21080015.77, 1.051493215e+10, 624198.6163, 2057.43814, 0.7761408878, 0.04720377016, 241.9688993, 22411882.62, 1.254783711e+10, 189310.8993, 1175.302674, 1.14983105, 0.06081371434, 251.6548958, 21229647.75, 1.077677771e+10, 656809.6776, 2183.829543, 0.7919976257, 0.04711394009, 244.4349652, 21147338.47, 1.060499028e+10, 607162.2819, 2028.693327, 0.8016222513, 0.04716141634, 242.6381861, 22557903.4, 1.272894026e+10, 106455.1057, 904.7113222, 1.48080791, 0.07289217436, 248.1169801, 21217405.51, 1.07168627e+10, 592913.1725, 2077.778805, 0.7763790641, 0.04748319294, 243.6519229, 21062689.09, 1.056640198e+10, 714639.4206, 2228.694826, 0.757810617, 0.04626586418, 243.1032288, 22279816.38, 1.240225953e+10, 244054.3957, 1324.978505, 1.136100742, 0.06082908166, 251.0804786, 21049190.35, 1.052848188e+10, 655089.6328, 2182.308173, 0.7606512797, 0.04671982467, 242.6571364, 21146503.75, 1.062002338e+10, 593439.1502, 2030.372407, 0.7991764724, 0.04747719593, 242.7942318, 22577728.23, 1.284435026e+10, 134232.5259, 1004.183954, 1.227363185, 0.06467322185, 251.991133, 21228168.15, 1.07690774e+10, 643150.8745, 2130.735066, 0.7946873543, 0.04732277316, 244.1745902, 21270989.8, 1.076246492e+10, 547410.8388, 1941.341165, 0.8163849623, 0.04835544426, 243.4888529, 21270989.8, 1.076246492e+10, 547410.8388, 1941.341165, 0.8163849623, 0.04835544426, 243.4888529, 21228168.15, 1.07690774e+10, 643150.8745, 2130.735066, 0.7946873543, 0.04732277316, 244.1745902, 22577728.23, 1.284435026e+10, 134232.5259, 1004.183954, 1.227363185, 0.06467322185, 251.991133, 21146503.75, 1.062002338e+10, 593439.1502, 2030.372407, 0.7991764724, 0.04747719593, 242.7942318, 21049190.35, 1.052848188e+10, 655089.6328, 2182.308173, 0.7606512797, 0.04671982467, 242.6571364, 22279816.38, 1.240225953e+10, 244054.3957, 1324.978505, 1.136100742, 0.06082908166, 251.0804786, 21062689.09, 1.056640198e+10, 714639.4206, 2228.694826, 0.757810617, 0.04626586418, 243.1032288, 21217405.51, 1.07168627e+10, 592913.1725, 2077.778805, 0.7763790641, 0.04748319294, 243.6519229, 22557903.4, 1.272894026e+10, 106455.1057, 904.7113222, 1.48080791, 0.07289217436, 248.1169801, 21147338.47, 1.060499028e+10, 607162.2819, 2028.693327, 0.8016222513, 0.04716141634, 242.6381861, 21229647.75, 1.077677771e+10, 656809.6776, 2183.829543, 0.7919976257, 0.04711394009, 244.4349652, 22411882.62, 1.254783711e+10, 189310.8993, 1175.302674, 1.14983105, 0.06081371434, 251.6548958, 21080015.77, 1.051493215e+10, 624198.6163, 2057.43814, 0.7761408878, 0.04720377016, 241.9688993, 385.907869, 228.8653659, -0.05713913436, -1.123068047, 0.006070137139, 8.189608398, 0.0208855472, 257, 0.0007124373857, 38, 1, 0.0007124373857, 305.5839806, 219.2083693, 0.06453940655, -1.228129695, 0.02041806444, 6.032334462, 0.0417710944, 272, 0.001788406162, 1, 0, 0, 344.5414838, 235.8587071, -0.02203676854, -1.102055586, 0.04260559361, 5.973397299, 0.1269573897, 3, 0.01647658544, 4, 4, 0.04770536569, 292.0846545, 220.4317197, 0.05808952544, -1.213210403, 0.05350454208, 4.593466079, 0.1219664358, 3, 0.01643461662, 3, 3, 0.03977961013, 1
M, 64, T4, N2, IIIB, squamoso, -, -, si, 881.9163089, 288.6365445, -0.9939610024, 0.9009463129, 0.00315302745, 9.330008651, 0.007823849386, 1029, 0.0002793115789, 1652, 0, 0, 30186391.24, 3.257517281e+10, 1367214.324, 4241.64034, 0.687387004, 0.0390687132, 370.7565367, 32290457.54, 3.89143017e+10, 245424.0935, 1827.260685, 1.298282467, 0.05893634065, 382.4591379, 30329586.67, 3.293039287e+10, 1273807.188, 4109.242689, 0.7003946121, 0.03965885559, 371.7224909, 30182175.11, 3.259392147e+10, 1344073.43, 4234.769558, 0.6633554673, 0.03924456277, 370.9348783, 32447928.03, 3.946549728e+10, 156193.3989, 1511.888778, 1.521936395, 0.06703254204, 379.6882906, 30417302.73, 3.309330288e+10, 1221814.448, 4005.363659, 0.6993624237, 0.04033051972, 371.7533133, 30005412.92, 3.230430095e+10, 1451589.166, 4425.818795, 0.6356768543, 0.03846526496, 370.6032269, 32024810.64, 3.841229332e+10, 336120.2167, 2109.972257, 1.177842175, 0.05598362969, 383.177931, 30301297.63, 3.288561815e+10, 1319227.432, 4174.981755, 0.6814935747, 0.03995670665, 371.25406, 30351788.48, 3.294715119e+10, 1270497.492, 4068.303174, 0.6974232836, 0.04009263867, 371.3486126, 32468922.04, 3.966515006e+10, 161066.4254, 1480.430392, 1.530053684, 0.06690148258, 380.6050483, 30270383.69, 3.283566864e+10, 1297304.206, 4153.9995, 0.6973385332, 0.03964748628, 371.6001064, 30405601.04, 3.305105182e+10, 1206360.741, 3959.868283, 0.7262873701, 0.04049974759, 371.4325286, 30405601.04, 3.305105182e+10, 1206360.741, 3959.868283, 0.7262873701, 0.04049974759, 371.4325286, 30270383.69, 3.283566864e+10, 1297304.206, 4153.9995, 0.6973385332, 0.03964748628, 371.6001064, 32468922.04, 3.966515006e+10, 161066.4254, 1480.430392, 1.530053684, 0.06690148258, 380.6050483, 30351788.48, 3.294715119e+10, 1270497.492, 4068.303174, 0.6974232836, 0.04009263867, 371.3486126, 30301297.63, 3.288561815e+10, 1319227.432, 4174.981755, 0.6814935747, 0.03995670665, 371.25406, 32024810.64, 3.841229332e+10, 336120.2167, 2109.972257, 1.177842175, 0.05598362969, 383.177931, 30005412.92, 3.230430095e+10, 1451589.166, 4425.818795, 0.6356768543, 0.03846526496, 370.6032269, 30417302.73, 3.309330288e+10, 1221814.448, 4005.363659, 0.6993624237, 0.04033051972, 371.7533133, 32447928.03, 3.946549728e+10, 156193.3989, 1511.888778, 1.521936395, 0.06703254204, 379.6882906, 30182175.11, 3.259392147e+10, 1344073.43, 4234.769558, 0.6633554673, 0.03924456277, 370.9348783, 30329586.67, 3.293039287e+10, 1273807.188, 4109.242689, 0.7003946121, 0.03965885559, 371.7224909, 32290457.54, 3.89143017e+10, 245424.0935, 1827.260685, 1.298282467, 0.05893634065, 382.4591379, 30186391.24, 3.257517281e+10, 1367214.324, 4241.64034, 0.687387004, 0.0390687132, 370.7565367, 384.9102214, 228.008194, -0.05596035941, -1.109099711, 0.006888290127, 7.95702455, 0.01908588649, 513, 0.0006699353299, 20, 0, 0, 299.7249152, 219.2028292, 0.04782146125, -1.274539862, 0.02526266417, 5.803318456, 0.05616901124, 16, 0.003174098641, 1, 0, 0, 352.3734293, 232.3426487, -0.001880790587, -1.074529316, 0.02913124088, 6.257660003, 0.09020319669, 3, 0.008315628713, 4, 3, 0.02352171117, 289.3874884, 219.3179355, 0.06041042414, -1.261078469, 0.04532441144, 4.685824414, 0.08531235819, 3, 0.008451836384, 3, 3, 0.02642538229, 1
M, 71, T2, N2, IIIA, NSLC, -, -, -, 756.9146656, 318.429326, -0.7132019999, -1.049824269, 0.00211696539, 9.494316671, 0.006132124085, 1033, 0.0001633063461, 3, 0, 0, 5844551.281, 305779265.7, 388847.6288, 1193.011497, 0.147262544, 0.003171913845, 100.5821616, 6337617.504, 380316027.3, 153732.8935, 722.964009, 0.2722301786, 0.004099450019, 106.4303098, 5872796.823, 305636072.5, 353049.8838, 1124.781555, 0.1502187688, 0.003197713443, 100.2627843, 5878866.336, 308415242.4, 335128.4946, 1104.128718, 0.1524975423, 0.003216891353, 100.828337, 6397054.878, 389556395, 81916.51762, 533.7733067, 0.3629048429, 0.004638555432, 106.5478971, 5893763.985, 308300849.4, 339056.3339, 1114.662834, 0.150223914, 0.003230072262, 100.5377097, 5874331.234, 307686878.1, 330877.3602, 1082.23894, 0.1491268283, 0.00320745857, 100.7579542, 6343214.776, 383154024.3, 125118.1732, 671.7333167, 0.2822150595, 0.004210207133, 106.841115, 5867295.324, 306944150.1, 384456.7096, 1196.628593, 0.1455892155, 0.003202398601, 100.4255278, 5885475.116, 309138405.8, 343561.7726, 1124.12047, 0.1517888705, 0.003214954822, 100.8477026, 6421665.346, 396471089.3, 71818.08773, 506.5531117, 0.3206475107, 0.004440154645, 107.7600629, 5909753.899, 309857182.8, 291242.2902, 996.6595851, 0.164096749, 0.003282546022, 100.7787724, 5921095.88, 311225381.3, 284874.3689, 1005.083729, 0.1609735783, 0.003280734428, 100.938977, 5921095.88, 311225381.3, 284874.3689, 1005.083729, 0.1609735783, 0.003280734428, 100.938977, 5909753.899, 309857182.8, 291242.2902, 996.6595851, 0.164096749, 0.003282546022, 100.7787724, 6421665.346, 396471089.3, 71818.08773, 506.5531117, 0.3206475107, 0.004440154645, 107.7600629, 5885475.116, 309138405.8, 343561.7726, 1124.12047, 0.1517888705, 0.003214954822, 100.8477026, 5867295.324, 306944150.1, 384456.7096, 1196.628593, 0.1455892155, 0.003202398601, 100.4255278, 6343214.776, 383154024.3, 125118.1732, 671.7333167, 0.2822150595, 0.004210207133, 106.841115, 5874331.234, 307686878.1, 330877.3602, 1082.23894, 0.1491268283, 0.00320745857, 100.7579542, 5893763.985, 308300849.4, 339056.3339, 1114.662834, 0.150223914, 0.003230072262, 100.5377097, 6397054.878, 389556395, 81916.51762, 533.7733067, 0.3629048429, 0.004638555432, 106.5478971, 5878866.336, 308415242.4, 335128.4946, 1104.128718, 0.1524975423, 0.003216891353, 100.828337, 5872796.823, 305636072.5, 353049.8838, 1124.781555, 0.1502187688, 0.003197713443, 100.2627843, 6337617.504, 380316027.3, 153732.8935, 722.964009, 0.2722301786, 0.004099450019, 106.4303098, 5844551.281, 305779265.7, 388847.6288, 1193.011497, 0.147262544, 0.003171913845, 100.5821616, 382.9537426, 225.0404235, 0.05911108063, -1.136643776, 0.007134771905, 7.807836701, 0.02116971654, 513, 0.0008121491148, 8, 1, 0.0004878685807, 300.4324331, 221.8071791, 0.05313076554, -1.278141048, 0.02599182969, 5.775355382, 0.06965371398, 16, 0.004868846808, 1, 0, 0, 350.2918472, 226.1093115, 0.1057226644, -1.00616503, 0.03001695561, 6.212867422, 0.09867240761, 515, 0.01018877821, 4, 3, 0.02203058377, 289.8234142, 220.7713166, 0.06819601209, -1.255459117, 0.04674486953, 4.660933657, 0.09616074632, 515, 0.0111292511, 3, 3, 0.0267521799, 1
M, 72, T4, N2, IIIB, squamoso, non_mutato, non_mutato, si, 843.759551, 285.457844, -1.21396648, 0.3969636708, 0.003114183832, 9.26787695, 0.008419241563, 1039, 0.0003148577633, 1254, 0, 0, 12680425.04, 2627794631, 638426.7088, 1925.32117, 0.3276531517, 0.01087456204, 176.0111924, 13572501.4, 3194082353, 215526.8613, 1112.553862, 0.5300260429, 0.0144384049, 185.3899692, 12873678.75, 2743131335, 492889.024, 1703.71982, 0.3502133734, 0.01143771793, 178.4613167, 12759975.56, 2670602262, 575058.9615, 1839.64134, 0.33979627, 0.01113105877, 176.7813263, 13732939.38, 3286350304, 112514.4396, 844.4186453, 0.6402607718, 0.01622226285, 185.3775519, 12890609.56, 2737981750, 463939.0752, 1652.300925, 0.3621504094, 0.0115433526, 178.1019128, 12729365.05, 2677198194, 620231.5791, 1924.094476, 0.3401225662, 0.01108595633, 177.2082458, 13567093.64, 3213598691, 214348.7976, 1129.23944, 0.5379523519, 0.01446245537, 186.0806341, 12774318.2, 2686126522, 551609.7858, 1810.465134, 0.3528311517, 0.01122882239, 177.3219103, 12788829.7, 2682837118, 547888.8048, 1782.47938, 0.3583101888, 0.01124393983, 176.9956106, 13732330.95, 3306576273, 127615.6738, 865.8947763, 0.6374458387, 0.01579897453, 186.3691724, 12859556.39, 2735308224, 507670.1867, 1727.92077, 0.3608502248, 0.01145802027, 178.2461323, 12892252.35, 2731135659, 463520.4799, 1630.612347, 0.3720112774, 0.01163068393, 177.7018949, 12892252.35, 2731135659, 463520.4799, 1630.612347, 0.3720112774, 0.01163068393, 177.7018949, 12859556.39, 2735308224, 507670.1867, 1727.92077, 0.3608502248, 0.01145802027, 178.2461323, 13732330.95, 3306576273, 127615.6738, 865.8947763, 0.6374458387, 0.01579897453, 186.3691724, 12788829.7, 2682837118, 547888.8048, 1782.47938, 0.3583101888, 0.01124393983, 176.9956106, 12774318.2, 2686126522, 551609.7858, 1810.465134, 0.3528311517, 0.01122882239, 177.3219103, 13567093.64, 3213598691, 214348.7976, 1129.23944, 0.5379523519, 0.01446245537, 186.0806341, 12729365.05, 2677198194, 620231.5791, 1924.094476, 0.3401225662, 0.01108595633, 177.2082458, 12890609.56, 2737981750, 463939.0752, 1652.300925, 0.3621504094, 0.0115433526, 178.1019128, 13732939.38, 3286350304, 112514.4396, 844.4186453, 0.6402607718, 0.01622226285, 185.3775519, 12759975.56, 2670602262, 575058.9615, 1839.64134, 0.33979627, 0.01113105877, 176.7813263, 12873678.75, 2743131335, 492889.024, 1703.71982, 0.3502133734, 0.01143771793, 178.4613167, 13572501.4, 3194082353, 215526.8613, 1112.553862, 0.5300260429, 0.0144384049, 185.3899692, 12680425.04, 2627794631, 638426.7088, 1925.32117, 0.3276531517, 0.01087456204, 176.0111924, 383.7240924, 230.3843521, -0.021645, -1.152098424, 0.005905335769, 8.13584687, 0.02062204192, 257, 0.0006013139465, 20, 1, 0.0006013139465, 301.1030354, 219.8637533, 0.05205545759, -1.25863391, 0.02220348157, 5.936426108, 0.0460704607, 16, 0.00213474791, 1, 0, 0, 347.3101423, 232.7021966, 0.04151774248, -1.077551466, 0.034947142, 6.186212016, 0.1059634117, 515, 0.01161248049, 4, 4, 0.04032023582, 289.4402692, 219.5860863, 0.06316621317, -1.239871936, 0.04831367599, 4.656836838, 0.1021620337, 515, 0.0124053374, 3, 3, 0.03276176286, 1
F, 71, T4, N0, IIIB, squamoso, -, -, si, 969.7811776, 193.1627899, -2.996324102, 9.244115698, 0.007770179045, 7.976235187, 0.0166911325, 1043, 0.001277155165, 0, 0, 0, 20517369.01, 7832624245, 230896.1142, 1028.307173, 0.9127622191, 0.0599079173, 196.3310466, 21752465.82, 9414856703, 90864.87328, 694.8577856, 1.242641948, 0.07531046506, 204.0380677, 20078050.88, 7351605450, 260425.97, 1122.346413, 0.8299673345, 0.05537412198, 194.2924378, 20402670.47, 7715455583, 276195.7121, 1116.947263, 0.8911510688, 0.05881577594, 195.8743658, 22089614.49, 9823597536, 82887.82054, 629.8615346, 1.409723287, 0.08268040463, 203.1322445, 20325988.57, 7610278493, 218337.7758, 1034.739565, 0.8808188726, 0.05788011882, 195.4329609, 20164846.08, 7475927570, 358550.1852, 1256.151212, 0.8197940811, 0.05572444679, 195.09647, 21857708.02, 9519102195, 159419.1197, 837.2191952, 1.197669411, 0.07456396336, 204.0852051, 20453026.68, 7752931276, 223219.9608, 1013.0015, 0.8976885041, 0.05965204525, 195.8125884, 20543275.12, 7847545878, 181839.949, 938.8607848, 0.9463413727, 0.06070832954, 196.1705775, 21960217.96, 9694931319, 57035.78155, 571.1422144, 1.416070338, 0.08282726869, 203.2201929, 20172763.27, 7463277489, 271706.2202, 1132.513622, 0.8426414981, 0.05614786006, 194.9488353, 20424640.56, 7718994963, 201476.8773, 987.2491877, 0.9367097185, 0.06031071587, 195.4578024, 20424640.56, 7718994963, 201476.8773, 987.2491877, 0.9367097185, 0.06031071587, 195.4578024, 20172763.27, 7463277489, 271706.2202, 1132.513622, 0.8426414981, 0.05614786006, 194.9488353, 21960217.96, 9694931319, 57035.78155, 571.1422144, 1.416070338, 0.08282726869, 203.2201929, 20543275.12, 7847545878, 181839.949, 938.8607848, 0.9463413727, 0.06070832954, 196.1705775, 20453026.68, 7752931276, 223219.9608, 1013.0015, 0.8976885041, 0.05965204525, 195.8125884, 21857708.02, 9519102195, 159419.1197, 837.2191952, 1.197669411, 0.07456396336, 204.0852051, 20164846.08, 7475927570, 358550.1852, 1256.151212, 0.8197940811, 0.05572444679, 195.09647, 20325988.57, 7610278493, 218337.7758, 1034.739565, 0.8808188726, 0.05788011882, 195.4329609, 22089614.49, 9823597536, 82887.82054, 629.8615346, 1.409723287, 0.08268040463, 203.1322445, 20402670.47, 7715455583, 276195.7121, 1116.947263, 0.8911510688, 0.05881577594, 195.8743658, 20078050.88, 7351605450, 260425.97, 1122.346413, 0.8299673345, 0.05537412198, 194.2924378, 21752465.82, 9414856703, 90864.87328, 694.8577856, 1.242641948, 0.07531046506, 204.0380677, 20517369.01, 7832624245, 230896.1142, 1028.307173, 0.9127622191, 0.0599079173, 196.3310466, 386.1650051, 226.5741665, 0.03779429831, -1.10510353, 0.005179116918, 8.359902135, 0.02074688797, 512, 0.0006944978909, 20, 3, 0.001417976733, 306.6844185, 219.8266934, 0.04791741431, -1.233083103, 0.01831372576, 6.129857624, 0.03482587065, 16, 0.001244421229, 1, 0, 0, 341.7567381, 232.1393567, 0.09384876607, -1.005344962, 0.0488798236, 5.907914841, 0.1241355463, 259, 0.01582595858, 4, 6, 0.06206123602, 291.745487, 220.5360781, 0.07179671361, -1.210735672, 0.05759140977, 4.553303324, 0.1203319502, 259, 0.01617162048, 3, 3, 0.04598147465, 1
M, 77, -, -, -, adenocarcinoma, non_mutato, -, -, 861.4983728, 202.2955106, -1.901863239, 3.159699999, 0.003363663144, 8.612683018, 0.008833100883, 904, 0.0002161320532, 0, 0, 0, 310971.5686, 120036.3958, 16490.45539, 51.85703574, 0.003144391262, 9.845076846e-05, 4.616260944, 385449.8258, 112946.166, 5538.312422, 31.50162459, 0.01166512077, 0.0001260619611, 5.789116076, 332245.1172, 120398.9908, 9746.522369, 41.76305924, 0.005766887022, 0.0001050724572, 4.946247432, 316822.7656, 120839.2473, 13642.06123, 45.59785054, 0.004671335803, 9.976261246e-05, 4.692030407, 401124.5179, 110733.9718, 2760.246938, 21.82504374, 0.01793828458, 0.0001346826503, 6.03426074, 337614.5081, 120363.5997, 8748.865784, 39.49812547, 0.005892312473, 0.0001076336764, 5.017329346, 315660.8188, 121032.5283, 13135.6066, 44.17695576, 0.004214529169, 9.976261246e-05, 4.679067503, 390280.16, 112357.7896, 4795.250437, 28.28067983, 0.01735540965, 0.0001275612114, 5.848554498, 332831.9943, 119839.0927, 11066.37291, 44.18995251, 0.00431987891, 0.0001057596136, 4.95970175, 323257.2574, 119900.0465, 13649.56611, 48.27693077, 0.005063676963, 0.0001023863005, 4.804680621, 395839.0625, 112143.1748, 3039.371907, 23.57985504, 0.0181905381, 0.0001327461186, 5.934753643, 324803.4929, 120715.1121, 11284.48313, 42.83004249, 0.006465087262, 0.0001026361755, 4.823436428, 329204.4411, 120555.8012, 10994.27193, 42.7728068, 0.006737287303, 0.0001042603633, 4.881752573, 329204.4411, 120555.8012, 10994.27193, 42.7728068, 0.006737287303, 0.0001042603633, 4.881752573, 324803.4929, 120715.1121, 11284.48313, 42.83004249, 0.006465087262, 0.0001026361755, 4.823436428, 395839.0625, 112143.1748, 3039.371907, 23.57985504, 0.0181905381, 0.0001327461186, 5.934753643, 323257.2574, 119900.0465, 13649.56611, 48.27693077, 0.005063676963, 0.0001023863005, 4.804680621, 332831.9943, 119839.0927, 11066.37291, 44.18995251, 0.00431987891, 0.0001057596136, 4.95970175, 390280.16, 112357.7896, 4795.250437, 28.28067983, 0.01735540965, 0.0001275612114, 5.848554498, 315660.8188, 121032.5283, 13135.6066, 44.17695576, 0.004214529169, 9.976261246e-05, 4.679067503, 337614.5081, 120363.5997, 8748.865784, 39.49812547, 0.005892312473, 0.0001076336764, 5.017329346, 401124.5179, 110733.9718, 2760.246938, 21.82504374, 0.01793828458, 0.0001346826503, 6.03426074, 316822.7656, 120839.2473, 13642.06123, 45.59785054, 0.004671335803, 9.976261246e-05, 4.692030407, 332245.1172, 120398.9908, 9746.522369, 41.76305924, 0.005766887022, 0.0001050724572, 4.946247432, 385449.8258, 112946.166, 5538.312422, 31.50162459, 0.01166512077, 0.0001260619611, 5.789116076, 310971.5686, 120036.3958, 16490.45539, 51.85703574, 0.003144391262, 9.845076846e-05, 4.616260944, 361.134061, 226.8546482, 0.06039785373, -1.144346537, 0.01314364847, 6.748916309, 0.0395480226, 644, 0.001564046091, 4, 2, 0.001371247514, 286.8802732, 214.8128746, 0.0740498069, -1.301638618, 0.03480663966, 5.295544546, 0.07228915663, 272, 0.005241850938, 1, 0, 0, 338.1272674, 229.09001, 0.0638231613, -1.102173555, 0.02625920032, 5.869425236, 0.07585470085, 3, 0.00596738257, 4, 3, 0.007338630084, 279.3727799, 214.7489483, 0.06450822696, -1.300396993, 0.04621339291, 4.624907767, 0.07228915663, 272, 0.005225722166, 3, 3, 0.01968339034, 1
M, 83, T4, N2, IIIB, squamoso, -, -, si, 613.0043631, 386.0564957, -0.1484139026, -1.68263718, 0.001823943225, 9.615035488, 0.005495070901, 1037, 0.0001271744481, 1137, 0, 0, 5606160.468, 411717540.6, 663911.5854, 1716.826543, 0.173409164, 0.00397276337, 123.8490933, 6147047.955, 522116897, 221737.7403, 971.7148213, 0.3232916096, 0.005401923701, 133.9829641, 5584512.807, 403801407.7, 657812.3214, 1721.550112, 0.1692271183, 0.003915354578, 122.9876251, 5632307.062, 412902126.8, 613544.121, 1662.370907, 0.1783100555, 0.003978572965, 124.0307856, 6239717.902, 532850674.6, 102038.5909, 670.631842, 0.4387802551, 0.00624999961, 133.5869677, 5610670.879, 405779456.3, 634850.0635, 1698.729318, 0.165713055, 0.003946276615, 122.9524133, 5601746.827, 410455933.1, 652751.5684, 1720.276181, 0.170217616, 0.003955459523, 123.8936107, 6198258.953, 523712891.5, 188488.5889, 892.8647838, 0.3599150551, 0.005587705798, 133.1503038, 5584494.208, 404088298.8, 696574.6396, 1777.781805, 0.1648108192, 0.00391123164, 122.6453177, 5625567.881, 409979626.8, 631025.869, 1678.963759, 0.1639859073, 0.003960519493, 123.48267, 6265893.308, 540452398.7, 120306.8135, 707.6138465, 0.419085712, 0.006000124563, 134.5071843, 5621667.931, 409073088.7, 609132.7746, 1661.209448, 0.1694903957, 0.003970701901, 123.6109366, 5653454.533, 411260687.5, 571432.93, 1603.850287, 0.1766336453, 0.00402373788, 123.5821494, 5653454.533, 411260687.5, 571432.93, 1603.850287, 0.1766336453, 0.00402373788, 123.5821494, 5621667.931, 409073088.7, 609132.7746, 1661.209448, 0.1694903957, 0.003970701901, 123.6109366, 6265893.308, 540452398.7, 120306.8135, 707.6138465, 0.419085712, 0.006000124563, 134.5071843, 5625567.881, 409979626.8, 631025.869, 1678.963759, 0.1639859073, 0.003960519493, 123.48267, 5584494.208, 404088298.8, 696574.6396, 1777.781805, 0.1648108192, 0.00391123164, 122.6453177, 6198258.953, 523712891.5, 188488.5889, 892.8647838, 0.3599150551, 0.005587705798, 133.1503038, 5601746.827, 410455933.1, 652751.5684, 1720.276181, 0.170217616, 0.003955459523, 123.8936107, 5610670.879, 405779456.3, 634850.0635, 1698.729318, 0.165713055, 0.003946276615, 122.9524133, 6239717.902, 532850674.6, 102038.5909, 670.631842, 0.4387802551, 0.00624999961, 133.5869677, 5632307.062, 412902126.8, 613544.121, 1662.370907, 0.1783100555, 0.003978572965, 124.0307856, 5584512.807, 403801407.7, 657812.3214, 1721.550112, 0.1692271183, 0.003915354578, 122.9876251, 6147047.955, 522116897, 221737.7403, 971.7148213, 0.3232916096, 0.005401923701, 133.9829641, 5606160.468, 411717540.6, 663911.5854, 1716.826543, 0.173409164, 0.00397276337, 123.8490933, 380.4609995, 224.2452563, -0.01331375, -1.125443877, 0.007342009492, 7.841274898, 0.02140422631, 132, 0.0004691069933, 12, 3, 0.001402765952, 296.8949049, 219.5133056, 0.04356970923, -1.294009276, 0.02744638029, 5.73191778, 0.06952965235, 16, 0.004853739785, 1, 0, 0, 349.30803, 227.5306514, 0.03531869546, -1.065609808, 0.02917236871, 6.233873103, 0.09121479613, 259, 0.008733946199, 4, 5, 0.03244075541, 286.8546752, 218.9285121, 0.05381303595, -1.283664189, 0.0473258088, 4.640459598, 0.08869272804, 259, 0.01006247569, 3, 3, 0.02641983468, 1
M, 79, T4, N2, IIIA, squamoso, -, -, no, 826.1202117, 338.5404782, -1.043368705, -0.5147681269, 0.004751867773, 8.905762704, 0.01289851545, 1038, 0.0007777124821, 1, 0, 0, 15173984.28, 4215656199, 371905.9655, 1438.568858, 0.7174288101, 0.03194396352, 192.9557536, 16014809.21, 5011486689, 77818.94351, 695.5533617, 1.112161417, 0.04343715371, 200.8735438, 14968379.48, 4103984565, 501126.923, 1672.07973, 0.6467132795, 0.02912287424, 193.1325448, 15102452.54, 4189814805, 459940.13, 1587.669083, 0.7069570477, 0.03079841137, 193.4755687, 16135286.53, 5107533293, 51234.6051, 560.524119, 1.36568472, 0.04934345019, 199.2074086, 15096482.3, 4159441471, 382666.4371, 1455.564859, 0.7075497739, 0.03151961322, 192.4075577, 14926284.3, 4100659847, 606462.4961, 1823.553862, 0.6119748736, 0.02780665743, 193.9008632, 15904925.38, 4905223899, 158771.0567, 945.96001, 0.955572692, 0.03803354335, 202.2288756, 15094489.67, 4138912173, 342041.4379, 1388.916521, 0.7304927834, 0.03145258424, 191.9819088, 15173586.6, 4200857991, 331924.4186, 1359.805799, 0.75198214, 0.03242384855, 192.4210494, 16087396.61, 5060252162, 81724.74531, 717.6945764, 1.110598863, 0.0424708869, 201.8438577, 14988188.16, 4128734171, 536942.6333, 1722.549363, 0.6456416477, 0.02885607016, 193.6945875, 15141438.89, 4199135887, 396171.0265, 1471.103974, 0.7626784019, 0.03262556018, 192.651195, 15141438.89, 4199135887, 396171.0265, 1471.103974, 0.7626784019, 0.03262556018, 192.651195, 14988188.16, 4128734171, 536942.6333, 1722.549363, 0.6456416477, 0.02885607016, 193.6945875, 16087396.61, 5060252162, 81724.74531, 717.6945764, 1.110598863, 0.0424708869, 201.8438577, 15173586.6, 4200857991, 331924.4186, 1359.805799, 0.75198214, 0.03242384855, 192.4210494, 15094489.67, 4138912173, 342041.4379, 1388.916521, 0.7304927834, 0.03145258424, 191.9819088, 15904925.38, 4905223899, 158771.0567, 945.96001, 0.955572692, 0.03803354335, 202.2288756, 14926284.3, 4100659847, 606462.4961, 1823.553862, 0.6119748736, 0.02780665743, 193.9008632, 15096482.3, 4159441471, 382666.4371, 1455.564859, 0.7075497739, 0.03151961322, 192.4075577, 16135286.53, 5107533293, 51234.6051, 560.524119, 1.36568472, 0.04934345019, 199.2074086, 15102452.54, 4189814805, 459940.13, 1587.669083, 0.7069570477, 0.03079841137, 193.4755687, 14968379.48, 4103984565, 501126.923, 1672.07973, 0.6467132795, 0.02912287424, 193.1325448, 16014809.21, 5011486689, 77818.94351, 695.5533617, 1.112161417, 0.04343715371, 200.8735438, 15173984.28, 4215656199, 371905.9655, 1438.568858, 0.7174288101, 0.03194396352, 192.9557536, 394.7777651, 226.715683, 0.03988390584, -1.11122629, 0.006082636177, 8.136069206, 0.02329916123, 753, 0.0006731351334, 52, 1, 0.0006731351334, 300.6062469, 217.8589923, 0.05836257846, -1.256418729, 0.02332087307, 5.904341739, 0.05586592179, 272, 0.003140266657, 1, 0, 0, 358.2369798, 233.1671835, 0.06596495886, -1.003414909, 0.0343392103, 6.196297119, 0.1026084949, 3, 0.01070170336, 4, 4, 0.03000752104, 289.0099313, 218.2418278, 0.06230585204, -1.242117838, 0.04874741007, 4.641748143, 0.09891505078, 3, 0.01105478452, 3, 3, 0.0310081147, 1
M, 63, T4, -, IIIB, squamoso, -, -, si, 659.666288, 363.7855731, -0.3450539695, -1.477994342, 0.001707562104, 9.717204932, 0.005212161711, 1036, 0.0001185330645, 1140, 0, 0, 7609402.499, 953952222.7, 874061.4151, 2277.748563, 0.1904792934, 0.005249749797, 152.845774, 8237227.742, 1172223439, 223927.2009, 1100.822544, 0.4116552536, 0.00789711345, 164.5102887, 7811216.458, 1007984376, 671199.0362, 1924.553362, 0.2280995985, 0.005513992659, 155.9950589, 7699048.02, 972799148.9, 773975.157, 2136.368658, 0.210932471, 0.005317091122, 153.9331186, 8372267.022, 1208815043, 101757.825, 777.256186, 0.5258879114, 0.009553972417, 164.7709988, 7785437.417, 1000775668, 701550.1992, 2016.895526, 0.2212115498, 0.005461269024, 155.5259816, 7717818.301, 981099499.2, 781422.4081, 2133.016496, 0.205964548, 0.005315779278, 154.427026, 8300257.742, 1187120830, 232196.004, 1138.262934, 0.4454521599, 0.008495314312, 164.4926735, 7678760.838, 979536934, 846610.3602, 2245.768308, 0.1960707433, 0.005314092622, 154.3634536, 7670144.15, 970913780.4, 817768.0717, 2203.0015, 0.2036763458, 0.005294290024, 153.8752554, 8335818.898, 1202705399, 146985.3677, 892.9932517, 0.494044565, 0.00918959213, 165.0649931, 7798867.708, 999831648.2, 674020.026, 1939.132217, 0.2231841288, 0.005455834242, 155.4915991, 7774329.72, 991316414.1, 684836.2794, 1989.402649, 0.2293859209, 0.005476948683, 154.9179767, 7774329.72, 991316414.1, 684836.2794, 1989.402649, 0.2293859209, 0.005476948683, 154.9179767, 7798867.708, 999831648.2, 674020.026, 1939.132217, 0.2231841288, 0.005455834242, 155.4915991, 8335818.898, 1202705399, 146985.3677, 892.9932517, 0.494044565, 0.00918959213, 165.0649931, 7670144.15, 970913780.4, 817768.0717, 2203.0015, 0.2036763458, 0.005294290024, 153.8752554, 7678760.838, 979536934, 846610.3602, 2245.768308, 0.1960707433, 0.005314092622, 154.3634536, 8300257.742, 1187120830, 232196.004, 1138.262934, 0.4454521599, 0.008495314312, 164.4926735, 7717818.301, 981099499.2, 781422.4081, 2133.016496, 0.205964548, 0.005315779278, 154.427026, 7785437.417, 1000775668, 701550.1992, 2016.895526, 0.2212115498, 0.005461269024, 155.5259816, 8372267.022, 1208815043, 101757.825, 777.256186, 0.5258879114, 0.009553972417, 164.7709988, 7699048.02, 972799148.9, 773975.157, 2136.368658, 0.210932471, 0.005317091122, 153.9331186, 7811216.458, 1007984376, 671199.0362, 1924.553362, 0.2280995985, 0.005513992659, 155.9950589, 8237227.742, 1172223439, 223927.2009, 1100.822544, 0.4116552536, 0.00789711345, 164.5102887, 7609402.499, 953952222.7, 874061.4151, 2277.748563, 0.1904792934, 0.005249749797, 152.845774, 385.1571952, 224.2865162, -0.007106387861, -1.105840429, 0.00636082591, 8.005131528, 0.01972872996, 257, 0.0005649018498, 36, 0, 0, 297.4188771, 216.4540766, 0.0617766892, -1.251904834, 0.02516995958, 5.82344173, 0.05608121427, 16, 0.003165871709, 1, 0, 0, 351.6269961, 231.5502129, 0.00588719102, -1.053707426, 0.03095267927, 6.24594282, 0.1044746698, 3, 0.01114455347, 4, 3, 0.02590853418, 286.931355, 217.7907293, 0.06190783466, -1.245937585, 0.04756160477, 4.651730497, 0.1008279125, 3, 0.0113100361, 3, 3, 0.0287238118, 1
F, 38, T1, N2, IIIA, squamoso, -, -, -, 920.9143255, 248.1295382, -1.749885168, 2.27874599, 0.00611810371, 8.480206248, 0.01377349021, 1037, 0.0009058677984, 0, 0, 0, 18534928.09, 6540211182, 487838.8105, 1629.993252, 0.6708258111, 0.03816247888, 202.4959247, 19651284.02, 7747140096, 198088.0655, 1076.209948, 0.9783845833, 0.04952991944, 209.3280547, 18422430.07, 6403862232, 525586.0542, 1692.094226, 0.6528590358, 0.03715879328, 201.2357424, 18513168.07, 6498315802, 473446.9585, 1606.79955, 0.6704056847, 0.03828516752, 201.8684646, 19969546.7, 8109817030, 105873.0065, 801.9627593, 1.17782547, 0.05750187047, 209.2528842, 18621825.67, 6592103571, 442225.4629, 1551.786303, 0.6931601788, 0.03868540488, 202.6191361, 18335959.95, 6338125718, 556446.1842, 1755.086478, 0.6481905625, 0.03709463786, 200.754255, 19719485.02, 7870742662, 185923.3204, 1007.370407, 1.026208582, 0.05170901726, 210.1010859, 18645294.03, 6646618842, 459385.869, 1582.975256, 0.7043762435, 0.03869452532, 203.3901395, 18667967.87, 6660902051, 418533.0885, 1504.916021, 0.6873356774, 0.03904185163, 203.3616641, 19876375.67, 8042999232, 106112.9205, 799.3349163, 1.130693335, 0.0550757087, 209.9883792, 18451745.51, 6430454852, 491654.5309, 1642.275431, 0.6673486056, 0.03761119205, 201.3617458, 18642295.41, 6604426231, 399281.4426, 1459.92102, 0.731122795, 0.03946389059, 202.3182885, 18642295.41, 6604426231, 399281.4426, 1459.92102, 0.731122795, 0.03946389059, 202.3182885, 18451745.51, 6430454852, 491654.5309, 1642.275431, 0.6673486056, 0.03761119205, 201.3617458, 19876375.67, 8042999232, 106112.9205, 799.3349163, 1.130693335, 0.0550757087, 209.9883792, 18667967.87, 6660902051, 418533.0885, 1504.916021, 0.6873356774, 0.03904185163, 203.3616641, 18645294.03, 6646618842, 459385.869, 1582.975256, 0.7043762435, 0.03869452532, 203.3901395, 19719485.02, 7870742662, 185923.3204, 1007.370407, 1.026208582, 0.05170901726, 210.1010859, 18335959.95, 6338125718, 556446.1842, 1755.086478, 0.6481905625, 0.03709463786, 200.754255, 18621825.67, 6592103571, 442225.4629, 1551.786303, 0.6931601788, 0.03868540488, 202.6191361, 19969546.7, 8109817030, 105873.0065, 801.9627593, 1.17782547, 0.05750187047, 209.2528842, 18513168.07, 6498315802, 473446.9585, 1606.79955, 0.6704056847, 0.03828516752, 201.8684646, 18422430.07, 6403862232, 525586.0542, 1692.094226, 0.6528590358, 0.03715879328, 201.2357424, 19651284.02, 7747140096, 198088.0655, 1076.209948, 0.9783845833, 0.04952991944, 209.3280547, 18534928.09, 6540211182, 487838.8105, 1629.993252, 0.6708258111, 0.03816247888, 202.4959247, 385.3240214, 228.4074101, -0.0002091996922, -1.173278636, 0.007206984821, 7.843988361, 0.02465012723, 125, 0.0006237141791, 8, 3, 0.001919921692, 298.1593437, 221.390205, 0.06933898889, -1.271027016, 0.0260221383, 5.773100982, 0.0602735369, 16, 0.003645671468, 1, 0, 0, 352.309122, 230.7360561, 0.07391830632, -1.082843173, 0.03035494845, 6.224741352, 0.09333333333, 259, 0.009117234568, 4, 4, 0.0338032789, 287.6335172, 220.6229458, 0.08986178156, -1.249627443, 0.0469760647, 4.653731963, 0.09244444444, 259, 0.01042804938, 3, 3, 0.02705376496, 1
F, 63, T4, N2, IIIB, adenocarcinoma, -, non_mutato, si, 897.1943234, 275.6669096, -1.565846254, 1.6678494, 0.00534989031, 8.69904522, 0.01250445074, 1043, 0.0007347469488, 1278, 0, 0, 23964985.23, 1.539912446e+10, 641071.875, 2173.48013, 0.8865723781, 0.05816491391, 270.3038056, 25359963.5, 1.788347989e+10, 249684.3874, 1390.515371, 1.217725073, 0.07268040525, 277.6850346, 24102749.89, 1.543787018e+10, 614519.1172, 2222.695826, 0.8704000219, 0.05811150312, 269.5163251, 24098384.68, 1.553766392e+10, 567507.9995, 2088.785804, 0.9097956074, 0.05922126067, 270.4066142, 25527078.92, 1.81905757e+10, 133417.1597, 1082.634841, 1.393317816, 0.07982220891, 276.3579458, 24095872.47, 1.544768295e+10, 539823.6576, 2082.213447, 0.8946199457, 0.05905584339, 269.4938318, 24076339.4, 1.548337716e+10, 647498.2347, 2231.966258, 0.8902976539, 0.05805428173, 270.2982934, 25235408.1, 1.766712051e+10, 264440.2617, 1430.767058, 1.207344501, 0.0730842658, 276.3779625, 23933892.81, 1.526504224e+10, 626845.7726, 2195.737066, 0.8751509544, 0.05788049364, 269.1535523, 24018818.93, 1.543165711e+10, 571873.164, 2076.717571, 0.9057797085, 0.05901573844, 269.9333402, 25512340.94, 1.818865137e+10, 151505.6038, 1102.553112, 1.386670166, 0.07904241135, 276.5268584, 24172614.43, 1.557472106e+10, 566637.8375, 2121.686078, 0.8815965955, 0.05896326468, 270.1646491, 24176537.01, 1.559449235e+10, 482294.3182, 1950.635591, 0.9373292345, 0.06056440151, 269.9734405, 24176537.01, 1.559449235e+10, 482294.3182, 1950.635591, 0.9373292345, 0.06056440151, 269.9734405, 24172614.43, 1.557472106e+10, 566637.8375, 2121.686078, 0.8815965955, 0.05896326468, 270.1646491, 25512340.94, 1.818865137e+10, 151505.6038, 1102.553112, 1.386670166, 0.07904241135, 276.5268584, 24018818.93, 1.543165711e+10, 571873.164, 2076.717571, 0.9057797085, 0.05901573844, 269.9333402, 23933892.81, 1.526504224e+10, 626845.7726, 2195.737066, 0.8751509544, 0.05788049364, 269.1535523, 25235408.1, 1.766712051e+10, 264440.2617, 1430.767058, 1.207344501, 0.0730842658, 276.3779625, 24076339.4, 1.548337716e+10, 647498.2347, 2231.966258, 0.8902976539, 0.05805428173, 270.2982934, 24095872.47, 1.544768295e+10, 539823.6576, 2082.213447, 0.8946199457, 0.05905584339, 269.4938318, 25527078.92, 1.81905757e+10, 133417.1597, 1082.634841, 1.393317816, 0.07982220891, 276.3579458, 24098384.68, 1.553766392e+10, 567507.9995, 2088.785804, 0.9097956074, 0.05922126067, 270.4066142, 24102749.89, 1.543787018e+10, 614519.1172, 2222.695826, 0.8704000219, 0.05811150312, 269.5163251, 25359963.5, 1.788347989e+10, 249684.3874, 1390.515371, 1.217725073, 0.07268040525, 277.6850346, 23964985.23, 1.539912446e+10, 641071.875, 2173.48013, 0.8865723781, 0.05816491391, 270.3038056, 386.6784094, 227.4356527, -0.01978795497, -1.12064607, 0.005355699823, 8.362051293, 0.01958589815, 257, 0.0006432952819, 8, 0, 0, 305.5898982, 219.3107336, 0.05355862564, -1.238492938, 0.01858652824, 6.141071432, 0.03604618417, 16, 0.0013200964, 1, 0, 0, 342.477551, 234.8213002, 0.0267915041, -1.072102337, 0.04899382688, 5.883520656, 0.1312306393, 3, 0.01752306745, 4, 3, 0.04523928103, 290.5141433, 220.1934266, 0.06338712086, -1.220289624, 0.05873577073, 4.531991238, 0.1273819581, 3, 0.01760641664, 3, 3, 0.04708235748, 1
M, 44, T2, N2, IIIA, adenocarcinoma, -, -, si, 738.5187463, 342.1210399, -0.5970902019, -1.231332578, 0.002545059673, 9.437630014, 0.007555770642, 1035, 0.000258224322, 1261, 0, 0, 29244112.06, 4.724759654e+10, 1682926.777, 5343.130967, 0.9356965146, 0.05635831732, 472.4946557, 31010729.24, 5.454684467e+10, 583508.4456, 3101.64134, 1.441515922, 0.07510956552, 485.7251616, 29105722.03, 4.717804056e+10, 1882913.085, 5713.590852, 0.9075633957, 0.05554372467, 473.1210556, 29223923.6, 4.723123044e+10, 1671843.635, 5380.84154, 0.9212666939, 0.0561471729, 472.6984206, 31340619.87, 5.569533477e+10, 328923.8355, 2353.6001, 1.699978593, 0.0832997824, 483.1013244, 29310033.46, 4.754396891e+10, 1673767.181, 5384.354161, 0.9320478638, 0.05679584853, 473.0757477, 28999996.98, 4.686778463e+10, 1930243.738, 5771.731067, 0.8859430077, 0.05471645085, 472.8087012, 31007816.44, 5.456252893e+10, 544293.2877, 2918.260935, 1.591401777, 0.07945308099, 483.9157024, 29300363.19, 4.75436399e+10, 1745136.276, 5456.0015, 0.8935049032, 0.05638923936, 472.9773329, 29366880.94, 4.756296603e+10, 1583963.399, 5203.526118, 0.971400019, 0.05712031127, 472.7193744, 31300701.94, 5.562337022e+10, 293872.5856, 2214.021245, 1.900599783, 0.09005265554, 480.4542126, 29138680.91, 4.717733478e+10, 1785492.746, 5582.828543, 0.8988367417, 0.05587974414, 473.0790515, 29362315.13, 4.753302812e+10, 1530390.274, 5156.732817, 0.9987318648, 0.05793490393, 472.5968227, 29362315.13, 4.753302812e+10, 1530390.274, 5156.732817, 0.9987318648, 0.05793490393, 472.5968227, 29138680.91, 4.717733478e+10, 1785492.746, 5582.828543, 0.8988367417, 0.05587974414, 473.0790515, 31300701.94, 5.562337022e+10, 293872.5856, 2214.021245, 1.900599783, 0.09005265554, 480.4542126, 29366880.94, 4.756296603e+10, 1583963.399, 5203.526118, 0.971400019, 0.05712031127, 472.7193744, 29300363.19, 4.75436399e+10, 1745136.276, 5456.0015, 0.8935049032, 0.05638923936, 472.9773329, 31007816.44, 5.456252893e+10, 544293.2877, 2918.260935, 1.591401777, 0.07945308099, 483.9157024, 28999996.98, 4.686778463e+10, 1930243.738, 5771.731067, 0.8859430077, 0.05471645085, 472.8087012, 29310033.46, 4.754396891e+10, 1673767.181, 5384.354161, 0.9320478638, 0.05679584853, 473.0757477, 31340619.87, 5.569533477e+10, 328923.8355, 2353.6001, 1.699978593, 0.0832997824, 483.1013244, 29223923.6, 4.723123044e+10, 1671843.635, 5380.84154, 0.9212666939, 0.0561471729, 472.6984206, 29105722.03, 4.717804056e+10, 1882913.085, 5713.590852, 0.9075633957, 0.05554372467, 473.1210556, 31010729.24, 5.454684467e+10, 583508.4456, 3101.64134, 1.441515922, 0.07510956552, 485.7251616, 29244112.06, 4.724759654e+10, 1682926.777, 5343.130967, 0.9356965146, 0.05635831732, 472.4946557, 386.457596, 225.0706829, 0.0004641268201, -1.125463404, 0.005866262485, 8.173627484, 0.01785178518, 528, 0.0003545359036, 24, 0, 0, 299.7643825, 217.1479042, 0.03735835831, -1.27502996, 0.02365542873, 5.890703787, 0.05805580558, 528, 0.003405808628, 1, 0, 0, 350.9160405, 234.443797, 0.05218579655, -1.090705275, 0.03411009697, 6.221281303, 0.1086956522, 259, 0.01211465297, 4, 3, 0.02934417456, 288.1934224, 218.7607031, 0.05241252618, -1.274030398, 0.04941249485, 4.631678851, 0.1052449965, 259, 0.01296026007, 3, 3, 0.03180004633, 1
M, 67, -, N3, IIIB, adenocarcinoma, -, -, -, 952.0044503, 163.3577078, -3.529044262, 16.01400873, 0.003471479982, 8.510173323, 0.00531039641, 934, 9.769692806e-05, 1, 0, 0, 5398343.712, 123331819.2, 109223.2149, 441.3324169, 0.1006442453, 0.00199419028, 67.53363989, 6007124.133, 173912802.8, 58416.56261, 376.6070982, 0.1445282445, 0.002384932385, 74.3118097, 5356143.228, 119278457.3, 76100.19095, 404.8317921, 0.1027504365, 0.001963580587, 66.95810148, 5380073.095, 121677204.5, 100196.2982, 432.8695326, 0.1069812968, 0.001994127811, 67.24577029, 6066036.103, 179715713.5, 52418.87428, 374.035991, 0.1308535754, 0.002416604047, 75.0179667, 5410881.687, 123289158.1, 79629.37966, 401.3621595, 0.1094767522, 0.002014804972, 67.47359224, 5310843.316, 116867638.4, 104348.4584, 438.1354661, 0.1038714699, 0.001950462147, 66.5673855, 5962357.116, 170222074.9, 69319.17371, 383.4731317, 0.1332556012, 0.002370939382, 73.78367921, 5422113.932, 124745243.7, 101384.8245, 422.4326418, 0.1104979977, 0.002030796975, 67.6564738, 5430628.163, 125230383.6, 95200.71507, 419.0774806, 0.110165633, 0.002041978883, 67.71424236, 6063159.039, 178797998.8, 41680.83629, 347.3731567, 0.1400341264, 0.002431034331, 74.84010464, 5350025.523, 118973766.1, 82045.3949, 412.4251437, 0.1089904111, 0.001962018868, 66.89491584, 5415640.182, 123442502.5, 74108.07073, 381.8912772, 0.1132292476, 0.00205472251, 67.38358815, 5415640.182, 123442502.5, 74108.07073, 381.8912772, 0.1132292476, 0.00205472251, 67.38358815, 5350025.523, 118973766.1, 82045.3949, 412.4251437, 0.1089904111, 0.001962018868, 66.89491584, 6063159.039, 178797998.8, 41680.83629, 347.3731567, 0.1400341264, 0.002431034331, 74.84010464, 5430628.163, 125230383.6, 95200.71507, 419.0774806, 0.110165633, 0.002041978883, 67.71424236, 5422113.932, 124745243.7, 101384.8245, 422.4326418, 0.1104979977, 0.002030796975, 67.6564738, 5962357.116, 170222074.9, 69319.17371, 383.4731317, 0.1332556012, 0.002370939382, 73.78367921, 5310843.316, 116867638.4, 104348.4584, 438.1354661, 0.1038714699, 0.001950462147, 66.5673855, 5410881.687, 123289158.1, 79629.37966, 401.3621595, 0.1094767522, 0.002014804972, 67.47359224, 6066036.103, 179715713.5, 52418.87428, 374.035991, 0.1308535754, 0.002416604047, 75.0179667, 5380073.095, 121677204.5, 100196.2982, 432.8695326, 0.1069812968, 0.001994127811, 67.24577029, 5356143.228, 119278457.3, 76100.19095, 404.8317921, 0.1027504365, 0.001963580587, 66.95810148, 6007124.133, 173912802.8, 58416.56261, 376.6070982, 0.1445282445, 0.002384932385, 74.3118097, 5398343.712, 123331819.2, 109223.2149, 441.3324169, 0.1006442453, 0.00199419028, 67.53363989, 383.8834486, 222.7900862, -0.01614881874, -1.0878806, 0.006936500691, 8.116817737, 0.02554278416, 512, 0.001286667507, 5, 3, 0.0009735959904, 309.6501815, 214.365313, -0.01453859611, -1.284690884, 0.0184859458, 6.210245332, 0.04139433551, 514, 0.00317283196, 1, 0, 0, 330.2626884, 233.4110142, 0.06234606581, -1.065216513, 0.07131569551, 5.259536894, 0.1592039801, 3, 0.02581760187, 4, 4, 0.06659343322, 290.6696008, 217.4254703, 0.003313680277, -1.289368561, 0.0775092775, 4.268520656, 0.1563395145, 3, 0.0266655975, 3, 3, 0.06870559275, 1
F, 82, T3, N2, IIIA, adenocarcinoma, -, -, si, 647.1866675, 334.7690571, -0.06414530078, -1.576082561, 0.001563159812, 9.734218124, 0.005387183131, 1038, 0.0001137614277, 0, 0, 0, 3454604.93, 87128635.73, 399632.2102, 1151.782304, 0.08188264323, 0.001958083336, 75.35238487, 3860268.122, 122113525.1, 94014.23044, 539.9990002, 0.1965816542, 0.002577023827, 84.4495941, 3472229.838, 90472818.75, 309762.826, 1020.375156, 0.09287639319, 0.002018178285, 77.09295165, 3466056.6, 87668124.71, 369222.4356, 1117.162959, 0.08254676607, 0.001963643056, 75.64516699, 3906304.856, 126046042.2, 53783.33267, 412.8872782, 0.2254935649, 0.002726324168, 85.14995237, 3488279.889, 90820520.56, 302075.7703, 1005.169458, 0.09171506436, 0.002019552597, 77.05523407, 3452612.627, 87178817.57, 372658.5741, 1119.91977, 0.08768592462, 0.001956896429, 75.63104239, 3875516.906, 122375710.5, 87495.95551, 526.2834291, 0.1894985988, 0.002575524577, 84.40875428, 3477742.14, 90168473.92, 332362.2649, 1043.564609, 0.09391010304, 0.002010994377, 76.73108648, 3481371.346, 89142817.12, 346389.3924, 1072.88153, 0.09712349216, 0.001977636058, 76.1898068, 3935943.247, 127250304.6, 45726.45189, 375.6035991, 0.2510267199, 0.002793478086, 85.04666128, 3477950.378, 89393457.29, 320856.0565, 1043.367658, 0.09431403047, 0.002002498626, 76.4894952, 3493359.007, 89754725.21, 313511.7253, 1030.252687, 0.09672925784, 0.0020007495, 76.4701376, 3493359.007, 89754725.21, 313511.7253, 1030.252687, 0.09672925784, 0.0020007495, 76.4701376, 3477950.378, 89393457.29, 320856.0565, 1043.367658, 0.09431403047, 0.002002498626, 76.4894952, 3935943.247, 127250304.6, 45726.45189, 375.6035991, 0.2510267199, 0.002793478086, 85.04666128, 3481371.346, 89142817.12, 346389.3924, 1072.88153, 0.09712349216, 0.001977636058, 76.1898068, 3477742.14, 90168473.92, 332362.2649, 1043.564609, 0.09391010304, 0.002010994377, 76.73108648, 3875516.906, 122375710.5, 87495.95551, 526.2834291, 0.1894985988, 0.002575524577, 84.40875428, 3452612.627, 87178817.57, 372658.5741, 1119.91977, 0.08768592462, 0.001956896429, 75.63104239, 3488279.889, 90820520.56, 302075.7703, 1005.169458, 0.09171506436, 0.002019552597, 77.05523407, 3906304.856, 126046042.2, 53783.33267, 412.8872782, 0.2254935649, 0.002726324168, 85.14995237, 3466056.6, 87668124.71, 369222.4356, 1117.162959, 0.08254676607, 0.001963643056, 75.64516699, 3472229.838, 90472818.75, 309762.826, 1020.375156, 0.09287639319, 0.002018178285, 77.09295165, 3860268.122, 122113525.1, 94014.23044, 539.9990002, 0.1965816542, 0.002577023827, 84.4495941, 3454604.93, 87128635.73, 399632.2102, 1151.782304, 0.08188264323, 0.001958083336, 75.35238487, 380.9892598, 222.0698356, 0.00672951606, -1.125377398, 0.009368450976, 7.488107823, 0.02976190476, 633, 0.0008857709751, 8, 5, 0.002797092067, 287.9595585, 211.6984021, -0.0008680754835, -1.368893931, 0.04060709447, 5.319060306, 0.1001984127, 528, 0.01007318437, 1, 0, 0, 358.2254539, 226.9243105, 0.0553241774, -1.089234188, 0.02136354202, 6.383369368, 0.07751937984, 259, 0.006318961971, 4, 4, 0.01341771862, 281.1830193, 212.3840219, 0.01709154276, -1.370481782, 0.05145021974, 4.54240298, 0.1001984127, 528, 0.01003972191, 3, 3, 0.01469926029, 1
M, 73, T4, N2, IIIB, squamoso, non_mutato, non_mutato, -, 810.479516, 316.1208365, -1.081012524, -0.3742517106, 0.003832382497, 9.011646051, 0.01005159294, 1041, 0.0004810304466, 1146, 0, 0, 22267065.04, 1.598725885e+10, 1065534.428, 3174.003249, 0.7777262817, 0.04504603667, 303.3988077, 23458176.05, 1.837160833e+10, 333577.8728, 1776.671082, 1.249306537, 0.06134238747, 311.3102647, 22472046.12, 1.630620924e+10, 872573.161, 2859.073982, 0.8065827681, 0.0463718112, 304.9549208, 22434864.12, 1.623748099e+10, 900374.1755, 2923.433142, 0.8039728038, 0.04633101909, 304.5410607, 23689864.73, 1.882783231e+10, 179876.2392, 1311.431892, 1.492712605, 0.06851530057, 309.964297, 22463218.58, 1.626905041e+10, 891667.8148, 2922.910022, 0.7927947651, 0.04605746839, 304.6386769, 22454937.2, 1.629428453e+10, 894464.3709, 2897.668083, 0.8094076077, 0.04629734843, 305.0034376, 23537353.97, 1.848595203e+10, 331623.2809, 1723.397401, 1.263813579, 0.06285419397, 310.70368, 22310415.58, 1.604186245e+10, 1065185.456, 3185.050737, 0.7690943102, 0.04493821558, 303.5346355, 22364968.63, 1.612037102e+10, 993267.8135, 3074.496876, 0.7697576307, 0.0456384904, 303.827851, 23739662.69, 1.891371463e+10, 183646.8478, 1319.033742, 1.46373669, 0.06837986829, 310.2309819, 22554460.62, 1.642661201e+10, 799095.8105, 2738.622344, 0.836919813, 0.04699037687, 305.3455699, 22532004.74, 1.635967195e+10, 811199.5456, 2788.714821, 0.8335561653, 0.04712206102, 304.7536103, 22532004.74, 1.635967195e+10, 811199.5456, 2788.714821, 0.8335561653, 0.04712206102, 304.7536103, 22554460.62, 1.642661201e+10, 799095.8105, 2738.622344, 0.836919813, 0.04699037687, 305.3455699, 23739662.69, 1.891371463e+10, 183646.8478, 1319.033742, 1.46373669, 0.06837986829, 310.2309819, 22364968.63, 1.612037102e+10, 993267.8135, 3074.496876, 0.7697576307, 0.0456384904, 303.827851, 22310415.58, 1.604186245e+10, 1065185.456, 3185.050737, 0.7690943102, 0.04493821558, 303.5346355, 23537353.97, 1.848595203e+10, 331623.2809, 1723.397401, 1.263813579, 0.06285419397, 310.70368, 22454937.2, 1.629428453e+10, 894464.3709, 2897.668083, 0.8094076077, 0.04629734843, 305.0034376, 22463218.58, 1.626905041e+10, 891667.8148, 2922.910022, 0.7927947651, 0.04605746839, 304.6386769, 23689864.73, 1.882783231e+10, 179876.2392, 1311.431892, 1.492712605, 0.06851530057, 309.964297, 22434864.12, 1.623748099e+10, 900374.1755, 2923.433142, 0.8039728038, 0.04633101909, 304.5410607, 22472046.12, 1.630620924e+10, 872573.161, 2859.073982, 0.8065827681, 0.0463718112, 304.9549208, 23458176.05, 1.837160833e+10, 333577.8728, 1776.671082, 1.249306537, 0.06134238747, 311.3102647, 22267065.04, 1.598725885e+10, 1065534.428, 3174.003249, 0.7777262817, 0.04504603667, 303.3988077, 386.325113, 224.5136683, -0.01850960241, -1.131351491, 0.006041366818, 8.158469576, 0.02286171063, 512, 0.0009555107556, 35, 2, 0.001529825233, 303.3194548, 220.5721323, 0.03226040427, -1.28739974, 0.02157688554, 5.992073699, 0.05184659091, 16, 0.002714255381, 1, 0, 0, 347.4519698, 229.8853082, 0.04767097695, -1.064278193, 0.03817187458, 6.092231009, 0.1115907274, 259, 0.01290358281, 4, 5, 0.04766789335, 290.4331067, 220.4566578, 0.05137386743, -1.272039703, 0.05137744103, 4.612779148, 0.1101518785, 259, 0.01407848302, 3, 3, 0.03611157702, 1
M, 62, T4, N2, IIIB, adenocarcinoma, non_mutato, -, -, 823.2295232, 273.3781249, -1.076363341, -0.1343979219, 0.0025538685, 9.323146769, 0.006572168187, 1034, 0.0002030817049, 1150, 0, 0, 13454225.58, 3577129399, 696986.0927, 2208.428643, 0.3217440061, 0.0102521233, 200.1726351, 14529451.75, 4399977421, 171463.3139, 1104.949513, 0.5547688352, 0.01362787271, 211.139813, 13522239.54, 3623513889, 618077.9755, 2099.665584, 0.3283655389, 0.01030434718, 201.3172921, 13490801.69, 3604187941, 669941.2279, 2170.151712, 0.3304960021, 0.01030697087, 200.6531478, 14651497.98, 4502460177, 106648.3689, 898.0029993, 0.6443203622, 0.01490148583, 211.1797323, 13571146.97, 3644631975, 584494.2862, 2030.274681, 0.3386877075, 0.0104260988, 201.4219878, 13444924.8, 3581039282, 706145.3787, 2235.437641, 0.3230367188, 0.01017659856, 200.4319496, 14471379.85, 4345249332, 197054.9458, 1196.824294, 0.517570914, 0.01328504415, 210.5735351, 13518618.3, 3604933598, 623177.7166, 2093.427643, 0.334127453, 0.0102879179, 200.6663886, 13532338.44, 3616341389, 621243.1202, 2078.742314, 0.33566991, 0.01040467201, 200.7299822, 14660419.1, 4495556741, 100944.2087, 883.1314671, 0.6238944387, 0.01455134842, 211.3238881, 13528100.31, 3628107166, 628038.1087, 2112.355161, 0.3355012649, 0.01028741815, 201.3035778, 13577057.41, 3648861599, 586452.4346, 2021.092977, 0.3593263732, 0.0105602817, 201.2341442, 13577057.41, 3648861599, 586452.4346, 2021.092977, 0.3593263732, 0.0105602817, 201.2341442, 13528100.31, 3628107166, 628038.1087, 2112.355161, 0.3355012649, 0.01028741815, 201.3035778, 14660419.1, 4495556741, 100944.2087, 883.1314671, 0.6238944387, 0.01455134842, 211.3238881, 13532338.44, 3616341389, 621243.1202, 2078.742314, 0.33566991, 0.01040467201, 200.7299822, 13518618.3, 3604933598, 623177.7166, 2093.427643, 0.334127453, 0.0102879179, 200.6663886, 14471379.85, 4345249332, 197054.9458, 1196.824294, 0.517570914, 0.01328504415, 210.5735351, 13444924.8, 3581039282, 706145.3787, 2235.437641, 0.3230367188, 0.01017659856, 200.4319496, 13571146.97, 3644631975, 584494.2862, 2030.274681, 0.3386877075, 0.0104260988, 201.4219878, 14651497.98, 4502460177, 106648.3689, 898.0029993, 0.6443203622, 0.01490148583, 211.1797323, 13490801.69, 3604187941, 669941.2279, 2170.151712, 0.3304960021, 0.01030697087, 200.6531478, 13522239.54, 3623513889, 618077.9755, 2099.665584, 0.3283655389, 0.01030434718, 201.3172921, 14529451.75, 4399977421, 171463.3139, 1104.949513, 0.5547688352, 0.01362787271, 211.139813, 13454225.58, 3577129399, 696986.0927, 2208.428643, 0.3217440061, 0.0102521233, 200.1726351, 384.5358485, 227.3674673, 0.008429584583, -1.111022711, 0.006526371353, 8.025171984, 0.02116402116, 512, 0.0008807444318, 8, 1, 0.0008807444318, 302.3305622, 222.847601, 0.04896473709, -1.273495434, 0.02404848506, 5.883485996, 0.06843191197, 16, 0.004695448226, 1, 0, 0, 348.9894352, 227.8552648, 0.08215572424, -0.9945417407, 0.03462731148, 6.149568125, 0.1093375898, 515, 0.01239589497, 4, 3, 0.01951150174, 290.0285033, 220.9889977, 0.07346024216, -1.243484984, 0.04965670895, 4.631782476, 0.106943336, 515, 0.01380154863, 3, 3, 0.03284635031, 1
F, 57, -, N2, IIIA, adenocarcinoma, -, -, -, 848.86458, 292.8059555, -1.374453756, 0.5020214142, 0.004373287467, 8.828164758, 0.01163739282, 1041, 0.0005833140794, 1129, 0, 0, 10622732.15, 1482624340, 438777.2599, 1329.979755, 0.3736068011, 0.01180359746, 144.3510712, 11759634.76, 1944564226, 150844.6763, 786.2344414, 0.6326680878, 0.01742753514, 152.3067629, 10635864.15, 1478117127, 487718.4756, 1402.546613, 0.3816044458, 0.01179179087, 143.7521108, 10726058.86, 1514076359, 376857.6191, 1237.803049, 0.3845745052, 0.01207527411, 144.9810041, 11908820.9, 2008647004, 71519.95126, 567.4883779, 0.7433825811, 0.01947432412, 152.2141669, 10647864.78, 1482487927, 460906.5256, 1364.037741, 0.372564899, 0.01187481185, 143.859417, 10716023.78, 1511107187, 388455.169, 1251.178455, 0.3762825263, 0.01208651849, 144.9741492, 11746172.79, 1942333970, 117237.946, 688.2229443, 0.6629575338, 0.0178445766, 152.0670763, 10552497.57, 1455821090, 501457.0055, 1414.117221, 0.3726178857, 0.01155803276, 143.416325, 10622971.7, 1481620604, 443089.1155, 1331.163959, 0.3721793564, 0.011845514, 144.159386, 11851773.11, 1992568180, 74583.8098, 550.9975006, 0.756740035, 0.0196783471, 151.9433949, 10713691.03, 1507657633, 410898.3399, 1284.470382, 0.386432197, 0.01210563393, 144.6373791, 10720759.68, 1509364813, 388972.4236, 1250.769058, 0.388756056, 0.01216941453, 144.6621362, 10720759.68, 1509364813, 388972.4236, 1250.769058, 0.388756056, 0.01216941453, 144.6621362, 10713691.03, 1507657633, 410898.3399, 1284.470382, 0.386432197, 0.01210563393, 144.6373791, 11851773.11, 1992568180, 74583.8098, 550.9975006, 0.756740035, 0.0196783471, 151.9433949, 10622971.7, 1481620604, 443089.1155, 1331.163959, 0.3721793564, 0.011845514, 144.159386, 10552497.57, 1455821090, 501457.0055, 1414.117221, 0.3726178857, 0.01155803276, 143.416325, 11746172.79, 1942333970, 117237.946, 688.2229443, 0.6629575338, 0.0178445766, 152.0670763, 10716023.78, 1511107187, 388455.169, 1251.178455, 0.3762825263, 0.01208651849, 144.9741492, 10647864.78, 1482487927, 460906.5256, 1364.037741, 0.372564899, 0.01187481185, 143.859417, 11908820.9, 2008647004, 71519.95126, 567.4883779, 0.7433825811, 0.01947432412, 152.2141669, 10726058.86, 1514076359, 376857.6191, 1237.803049, 0.3845745052, 0.01207527411, 144.9810041, 10635864.15, 1478117127, 487718.4756, 1402.546613, 0.3816044458, 0.01179179087, 143.7521108, 11759634.76, 1944564226, 150844.6763, 786.2344414, 0.6326680878, 0.01742753514, 152.3067629, 10622732.15, 1482624340, 438777.2599, 1329.979755, 0.3736068011, 0.01180359746, 144.3510712, 384.765976, 223.5772902, 0.03349352773, -1.139903754, 0.006215560921, 8.095220337, 0.02305209774, 768, 0.0005375634411, 10, 2, 0.0008560636372, 306.1778448, 222.4735706, 0.06472426037, -1.231959112, 0.02079411863, 6.011710252, 0.0461952568, 16, 0.00215750501, 1, 0, 0, 344.1422787, 228.0532365, 0.08872736895, -1.020103316, 0.04161245445, 5.989602572, 0.1147994467, 515, 0.01364016749, 4, 4, 0.03832678267, 292.5834377, 222.5504848, 0.08900056607, -1.202851411, 0.05381529699, 4.583563784, 0.112494237, 515, 0.01457670546, 3, 3, 0.03970527774, 1
M, 79, T4, N1, IIIB, -, -, -, -, 629.727638, 339.1233406, 0.00720241952, -1.574416665, 0.001386146285, 9.794659107, 0.003818425327, 1037, 5.45862623e-05, 0, 0, 0, 4029875.759, 156856673, 425880.3769, 1284.516871, 0.08654677638, 0.00227823574, 92.35387023, 4375922.534, 193906748.7, 78750.54586, 530.2059485, 0.2334311547, 0.002891991324, 98.93966637, 4030401.274, 159279282.5, 457924.7013, 1347.731567, 0.07996021136, 0.002282546084, 92.81035692, 4046464.076, 158971437.9, 413136.85, 1258.51962, 0.08981495908, 0.002317278716, 92.74443195, 4414750.98, 198352776, 51094.43239, 430.9002749, 0.2890947971, 0.003067403606, 99.335216, 4030421.209, 158465635.6, 451317.899, 1342.20045, 0.08277125553, 0.002289417648, 92.57841712, 4034326.099, 159225569.3, 440357.2262, 1301.924519, 0.08257505341, 0.002312593559, 92.80801151, 4365111.499, 192743166.4, 115815.0447, 642.5578605, 0.2063945898, 0.002772301176, 98.82802564, 4003681.057, 155866575.7, 478920.6841, 1381.985754, 0.07714941997, 0.002272301207, 92.01298587, 4030346.898, 157537213.8, 438997.165, 1319.229943, 0.08247589497, 0.002282421147, 92.41442774, 4415130.883, 198977747.4, 57207.6091, 461.292177, 0.2477048434, 0.002972638495, 99.65600607, 4046508.848, 160503264.9, 434080.3589, 1305.777556, 0.08487210736, 0.002299350181, 93.08981317, 4053359.456, 159978778.9, 416397.2977, 1281.117721, 0.08724260883, 0.002293790461, 92.96820594, 4053359.456, 159978778.9, 416397.2977, 1281.117721, 0.08724260883, 0.002293790461, 92.96820594, 4046508.848, 160503264.9, 434080.3589, 1305.777556, 0.08487210736, 0.002299350181, 93.08981317, 4415130.883, 198977747.4, 57207.6091, 461.292177, 0.2477048434, 0.002972638495, 99.65600607, 4030346.898, 157537213.8, 438997.165, 1319.229943, 0.08247589497, 0.002282421147, 92.41442774, 4003681.057, 155866575.7, 478920.6841, 1381.985754, 0.07714941997, 0.002272301207, 92.01298587, 4365111.499, 192743166.4, 115815.0447, 642.5578605, 0.2063945898, 0.002772301176, 98.82802564, 4034326.099, 159225569.3, 440357.2262, 1301.924519, 0.08257505341, 0.002312593559, 92.80801151, 4030421.209, 158465635.6, 451317.899, 1342.20045, 0.08277125553, 0.002289417648, 92.57841712, 4414750.98, 198352776, 51094.43239, 430.9002749, 0.2890947971, 0.003067403606, 99.335216, 4046464.076, 158971437.9, 413136.85, 1258.51962, 0.08981495908, 0.002317278716, 92.74443195, 4030401.274, 159279282.5, 457924.7013, 1347.731567, 0.07996021136, 0.002282546084, 92.81035692, 4375922.534, 193906748.7, 78750.54586, 530.2059485, 0.2334311547, 0.002891991324, 98.93966637, 4029875.759, 156856673, 425880.3769, 1284.516871, 0.08654677638, 0.00227823574, 92.35387023, 377.6845769, 223.1071654, 0.0255804381, -1.105732247, 0.007959008409, 7.665375422, 0.02481121899, 272, 0.0006522530951, 4, 2, 0.00113562397, 297.9958727, 218.4545532, 0.05728038189, -1.27111746, 0.0290531802, 5.643218835, 0.06796116505, 272, 0.004691451121, 1, 0, 0, 349.5252916, 228.9028101, 0.05412503524, -1.051648466, 0.02549130145, 6.283745543, 0.08681541582, 3, 0.007634235621, 4, 4, 0.01405503953, 288.6374195, 219.0159179, 0.06656576628, -1.260720643, 0.04510616316, 4.672853531, 0.08248816768, 3, 0.007906700112, 3, 3, 0.02286020059, 1
M, 72, T3, N0, IIIA, squamoso, -, -, -, 547.5904011, 330.8839579, 0.2753851114, -1.433081933, 0.001339806516, 9.79632717, 0.004001943801, 1036, 6.006976789e-05, 0, 0, 0, 3306098.631, 122731459.6, 313526.7193, 1096.249938, 0.1127889412, 0.002358383161, 92.58025429, 3484958.871, 145038778.9, 133685.9078, 695.523869, 0.2251274544, 0.002830771937, 98.13463128, 3234669.46, 117057450.2, 429511.108, 1273.549863, 0.1096010429, 0.002288168273, 90.62453157, 3294352.523, 120581770.4, 327681.5919, 1115.324419, 0.1205719216, 0.002362943381, 91.74077226, 3527695.937, 149314676.4, 69169.2192, 503.9965009, 0.2898604741, 0.003091703955, 98.88966901, 3287675.365, 121035441.4, 339768.6583, 1138.143964, 0.1211142972, 0.002356883911, 91.97328038, 3239668.191, 116616011.5, 420624.8315, 1268.022244, 0.1124617692, 0.002303722995, 90.3740387, 3485155.575, 144900335.2, 142483.908, 740.6813297, 0.2023750518, 0.002803660495, 98.11665425, 3297684.189, 123345700.7, 327698.8543, 1127.339665, 0.1194740801, 0.002386743979, 92.83212743, 3320468.31, 123710184.3, 288693.4201, 1054.096476, 0.1158379053, 0.002395739481, 92.85101979, 3526298.844, 148945385.6, 82053.28443, 555.323919, 0.244971361, 0.002973138245, 98.88743183, 3256228.82, 117496213.3, 392890.1447, 1211.410397, 0.113358235, 0.002318777966, 90.6345599, 3311582.802, 121408937, 297567.99, 1055.042739, 0.1306699602, 0.002381996353, 91.98905693, 3311582.802, 121408937, 297567.99, 1055.042739, 0.1306699602, 0.002381996353, 91.98905693, 3256228.82, 117496213.3, 392890.1447, 1211.410397, 0.113358235, 0.002318777966, 90.6345599, 3526298.844, 148945385.6, 82053.28443, 555.323919, 0.244971361, 0.002973138245, 98.88743183, 3320468.31, 123710184.3, 288693.4201, 1054.096476, 0.1158379053, 0.002395739481, 92.85101979, 3297684.189, 123345700.7, 327698.8543, 1127.339665, 0.1194740801, 0.002386743979, 92.83212743, 3485155.575, 144900335.2, 142483.908, 740.6813297, 0.2023750518, 0.002803660495, 98.11665425, 3239668.191, 116616011.5, 420624.8315, 1268.022244, 0.1124617692, 0.002303722995, 90.3740387, 3287675.365, 121035441.4, 339768.6583, 1138.143964, 0.1211142972, 0.002356883911, 91.97328038, 3527695.937, 149314676.4, 69169.2192, 503.9965009, 0.2898604741, 0.003091703955, 98.88966901, 3294352.523, 120581770.4, 327681.5919, 1115.324419, 0.1205719216, 0.002362943381, 91.74077226, 3234669.46, 117057450.2, 429511.108, 1273.549863, 0.1096010429, 0.002288168273, 90.62453157, 3484958.871, 145038778.9, 133685.9078, 695.523869, 0.2251274544, 0.002830771937, 98.13463128, 3306098.631, 122731459.6, 313526.7193, 1096.249938, 0.1127889412, 0.002358383161, 92.58025429, 380.807767, 223.0050832, 0.01609889116, -1.097878526, 0.007648860847, 7.674833672, 0.02715654952, 528, 0.0008579811528, 12, 2, 0.001548392292, 290.6735625, 214.0355644, 0.03434150672, -1.325231416, 0.03493125397, 5.445860586, 0.0750798722, 528, 0.005651731103, 1, 0, 0, 356.8560084, 228.9405028, 0.02606237855, -1.058910122, 0.02042272417, 6.510102041, 0.07633949739, 3, 0.005905558674, 4, 3, 0.00745366743, 282.9231488, 214.2927786, 0.03174099776, -1.329243414, 0.0465270868, 4.625698186, 0.0750798722, 528, 0.00563698721, 3, 3, 0.01611165593, 1
M, 79, T4, N2, IIIB, -, -, -, -, 703.5271929, 389.8395545, -0.3168108648, -1.27084573, 0.001985658278, 9.645803583, 0.005688055084, 1034, 0.0001358133848, 1280, 0, 0, 6984665.578, 558015445.6, 524779.8263, 1470.729068, 0.1983674492, 0.004210956758, 126.1948663, 7736740.945, 724215529.7, 185135.8898, 885.2309423, 0.337412464, 0.00554672629, 135.8057831, 6970983.014, 562341604.9, 532582.8918, 1481.825044, 0.206596252, 0.004285731866, 126.8952714, 7006854.739, 562371067.7, 491140.9118, 1415.242689, 0.2004212151, 0.004317778341, 126.5525401, 7865389.668, 756384194.6, 98109.25944, 660.4351412, 0.4049494281, 0.006045227009, 137.1253582, 7021268.155, 567038523.3, 477329.5614, 1400.999, 0.210635224, 0.004353198129, 126.9611204, 6955331.923, 557511479.5, 550752.1512, 1495.077481, 0.2117322442, 0.0042310717, 126.4609539, 7713643.038, 722743638, 186524.6358, 884.0569858, 0.3532474616, 0.005555784261, 135.8211231, 6998403.179, 563034459, 518111.5036, 1462.069483, 0.218546205, 0.004337331063, 126.4466102, 7032235.25, 566641177.5, 482989.8218, 1410.08073, 0.2085540313, 0.004322963248, 126.7155065, 7853985.451, 753907721.9, 107614.3097, 677.4953762, 0.431550853, 0.006216328947, 136.7637549, 7002404.457, 565901455.8, 504953.8755, 1438.408898, 0.2131107385, 0.004321588935, 127.0103607, 7055038.329, 570369072.7, 441364.5754, 1345.005249, 0.2205375375, 0.004417416016, 127.0434685, 7055038.329, 570369072.7, 441364.5754, 1345.005249, 0.2205375375, 0.004417416016, 127.0434685, 7002404.457, 565901455.8, 504953.8755, 1438.408898, 0.2131107385, 0.004321588935, 127.0103607, 7853985.451, 753907721.9, 107614.3097, 677.4953762, 0.431550853, 0.006216328947, 136.7637549, 7032235.25, 566641177.5, 482989.8218, 1410.08073, 0.2085540313, 0.004322963248, 126.7155065, 6998403.179, 563034459, 518111.5036, 1462.069483, 0.218546205, 0.004337331063, 126.4466102, 7713643.038, 722743638, 186524.6358, 884.0569858, 0.3532474616, 0.005555784261, 135.8211231, 6955331.923, 557511479.5, 550752.1512, 1495.077481, 0.2117322442, 0.0042310717, 126.4609539, 7021268.155, 567038523.3, 477329.5614, 1400.999, 0.210635224, 0.004353198129, 126.9611204, 7865389.668, 756384194.6, 98109.25944, 660.4351412, 0.4049494281, 0.006045227009, 137.1253582, 7006854.739, 562371067.7, 491140.9118, 1415.242689, 0.2004212151, 0.004317778341, 126.5525401, 6970983.014, 562341604.9, 532582.8918, 1481.825044, 0.206596252, 0.004285731866, 126.8952714, 7736740.945, 724215529.7, 185135.8898, 885.2309423, 0.337412464, 0.00554672629, 135.8057831, 6984665.578, 558015445.6, 524779.8263, 1470.729068, 0.1983674492, 0.004210956758, 126.1948663, 387.3417183, 225.7822072, 0.05630891047, -1.150934118, 0.007373937104, 7.747806749, 0.02972369094, 132, 0.0009074416781, 8, 1, 0.0005594059278, 293.4277649, 219.5217662, 0.08040076999, -1.273333306, 0.02941667334, 5.617531629, 0.06690696837, 16, 0.004499693111, 1, 0, 0, 359.3870647, 227.2598989, 0.1063306488, -1.012138433, 0.02482339984, 6.372420759, 0.09013026507, 515, 0.008374783563, 4, 4, 0.01899746797, 284.4728761, 217.6759428, 0.08349003774, -1.253872938, 0.04565527126, 4.656603474, 0.08882637651, 515, 0.01087347496, 3, 3, 0.02384662284, 1
M, 82, T2, N2, IIIA, squamoso, -, -, si, 893.6991716, 251.5045643, -1.738266902, 1.76855866, 0.00487209974, 8.633407467, 0.01269886096, 1045, 0.0007312068063, 0, 0, 0, 21455272.4, 1.131961729e+10, 421563.4681, 1671.746063, 0.8975599217, 0.04874187602, 247.0592641, 22349069.01, 1.28419799e+10, 163496.4379, 1065.68008, 1.326384267, 0.06233657782, 252.109761, 21410461.12, 1.123088529e+10, 341105.2184, 1571.789803, 0.8924689896, 0.04757695855, 247.2861249, 21452515.29, 1.130625938e+10, 384251.2592, 1614.156461, 0.9140878309, 0.04904972207, 246.7443509, 22564459.7, 1.315361229e+10, 106519.2837, 885.3666583, 1.437910943, 0.06761918618, 250.6876082, 21547152.44, 1.14094783e+10, 306542.3172, 1484.277181, 0.9189873267, 0.04931846269, 247.451953, 21354615.02, 1.117181751e+10, 403146.5729, 1658.76081, 0.8624171721, 0.04772613395, 246.6242578, 22504668.5, 1.305811078e+10, 146109.897, 1013.008748, 1.295926165, 0.06440391902, 252.0515543, 21578626.59, 1.145780991e+10, 341003.1152, 1543.243189, 0.9283658074, 0.04942996943, 247.5450998, 21575590.58, 1.145735754e+10, 333352.2444, 1513.165709, 0.9166648026, 0.05016179097, 247.1631728, 22593238.5, 1.325821586e+10, 66905.23519, 723.312172, 1.658832827, 0.07476779893, 249.0446112, 21439523.42, 1.127142286e+10, 326021.1695, 1530.425144, 0.8730214056, 0.04834938479, 247.0243728, 21562966.26, 1.143086272e+10, 291977.9723, 1433.236941, 0.985941014, 0.05093171846, 246.7266983, 21562966.26, 1.143086272e+10, 291977.9723, 1433.236941, 0.985941014, 0.05093171846, 246.7266983, 21439523.42, 1.127142286e+10, 326021.1695, 1530.425144, 0.8730214056, 0.04834938479, 247.0243728, 22593238.5, 1.325821586e+10, 66905.23519, 723.312172, 1.658832827, 0.07476779893, 249.0446112, 21575590.58, 1.145735754e+10, 333352.2444, 1513.165709, 0.9166648026, 0.05016179097, 247.1631728, 21578626.59, 1.145780991e+10, 341003.1152, 1543.243189, 0.9283658074, 0.04942996943, 247.5450998, 22504668.5, 1.305811078e+10, 146109.897, 1013.008748, 1.295926165, 0.06440391902, 252.0515543, 21354615.02, 1.117181751e+10, 403146.5729, 1658.76081, 0.8624171721, 0.04772613395, 246.6242578, 21547152.44, 1.14094783e+10, 306542.3172, 1484.277181, 0.9189873267, 0.04931846269, 247.451953, 22564459.7, 1.315361229e+10, 106519.2837, 885.3666583, 1.437910943, 0.06761918618, 250.6876082, 21452515.29, 1.130625938e+10, 384251.2592, 1614.156461, 0.9140878309, 0.04904972207, 246.7443509, 21410461.12, 1.123088529e+10, 341105.2184, 1571.789803, 0.8924689896, 0.04757695855, 247.2861249, 22349069.01, 1.28419799e+10, 163496.4379, 1065.68008, 1.326384267, 0.06233657782, 252.109761, 21455272.4, 1.131961729e+10, 421563.4681, 1671.746063, 0.8975599217, 0.04874187602, 247.0592641, 381.705897, 226.3215916, 0.03256820096, -1.120509483, 0.005393489435, 8.281414076, 0.01704980843, 513, 0.0005761840499, 24, 0, 0, 303.1439999, 216.6668369, 0.04496196164, -1.242984946, 0.02057760621, 6.021305391, 0.04137931034, 528, 0.001745460284, 1, 0, 0, 342.5165442, 233.0528965, 0.07582764471, -1.052364823, 0.0400330294, 6.088063319, 0.1164284235, 3, 0.01378726662, 4, 3, 0.03591037277, 290.089732, 218.1020604, 0.06010293833, -1.229939259, 0.05203100521, 4.612770787, 0.1136661833, 3, 0.01430288097, 3, 3, 0.03753777618, 1
M, 84, T3, N1, -, adenocarcinoma, non_mutato, non_mutato, -, 801.0369401, 296.8422543, -0.9195185216, -0.5407676455, 0.002824648079, 9.306936812, 0.008033568841, 1030, 0.0002671831546, 1174, 0, 0, 13934592.04, 4142224981, 731101.4519, 2386.468133, 0.3814669991, 0.01349812509, 210.4674876, 14927147.8, 4947404485, 177082.4284, 1212.526368, 0.6128320255, 0.0190732122, 219.7987369, 14020571.17, 4141728521, 702949.4871, 2338.953762, 0.3828382076, 0.01362406212, 209.4236698, 13966650.45, 4155208727, 695094.7843, 2334.524369, 0.4017535484, 0.01364686322, 210.5632099, 15024500.55, 5053240891, 108405.2297, 945.1987003, 0.7325794524, 0.02067528606, 220.0338466, 14041049.53, 4162133269, 689417.9193, 2315.141965, 0.382954679, 0.01373831748, 209.7129789, 13916964.14, 4120415677, 739215.0612, 2397.92052, 0.3717596254, 0.013481321, 210.0416723, 14885209.45, 4918413370, 219666.3154, 1284.875781, 0.6180027155, 0.01880503381, 219.3959843, 13981624.32, 4135813534, 757903.9855, 2414.637341, 0.3878946604, 0.01358095867, 209.4181686, 13996997.66, 4162104372, 705361.1027, 2337.134716, 0.3747337655, 0.01366860234, 210.1640075, 15060302.02, 5054963604, 114140.015, 978.7308173, 0.7010744459, 0.02104672532, 219.4588502, 14008317.2, 4154664647, 680076.7576, 2303.630842, 0.3899035982, 0.01373912958, 209.9793106, 14045466.68, 4183027670, 646601.3522, 2242.733317, 0.401384298, 0.01393440693, 210.3542671, 14045466.68, 4183027670, 646601.3522, 2242.733317, 0.401384298, 0.01393440693, 210.3542671, 14008317.2, 4154664647, 680076.7576, 2303.630842, 0.3899035982, 0.01373912958, 209.9793106, 15060302.02, 5054963604, 114140.015, 978.7308173, 0.7010744459, 0.02104672532, 219.4588502, 13996997.66, 4162104372, 705361.1027, 2337.134716, 0.3747337655, 0.01366860234, 210.1640075, 13981624.32, 4135813534, 757903.9855, 2414.637341, 0.3878946604, 0.01358095867, 209.4181686, 14885209.45, 4918413370, 219666.3154, 1284.875781, 0.6180027155, 0.01880503381, 219.3959843, 13916964.14, 4120415677, 739215.0612, 2397.92052, 0.3717596254, 0.013481321, 210.0416723, 14041049.53, 4162133269, 689417.9193, 2315.141965, 0.382954679, 0.01373831748, 209.7129789, 15024500.55, 5053240891, 108405.2297, 945.1987003, 0.7325794524, 0.02067528606, 220.0338466, 13966650.45, 4155208727, 695094.7843, 2334.524369, 0.4017535484, 0.01364686322, 210.5632099, 14020571.17, 4141728521, 702949.4871, 2338.953762, 0.3828382076, 0.01362406212, 209.4236698, 14927147.8, 4947404485, 177082.4284, 1212.526368, 0.6128320255, 0.0190732122, 219.7987369, 13934592.04, 4142224981, 731101.4519, 2386.468133, 0.3814669991, 0.01349812509, 210.4674876, 383.0281202, 222.5512503, -0.009224104506, -1.093993922, 0.006086043383, 8.14100837, 0.02071428571, 512, 0.0007327838832, 4, 1, 0.0007327838832, 301.6612151, 217.3432345, 0.02961604381, -1.277428255, 0.02228173987, 5.939569628, 0.0468483816, 528, 0.002220971062, 1, 0, 0, 346.2524395, 228.5995007, 0.02663076774, -1.03527125, 0.03562596167, 6.137069035, 0.1054024599, 3, 0.01131347239, 4, 4, 0.03159500865, 289.7085094, 218.10103, 0.03749086326, -1.268901386, 0.04951062731, 4.636951715, 0.1025221859, 3, 0.01171096428, 3, 3, 0.03300775555, 0
M, 81, T3, N2, IIIA, squamoso, -, -, si, 845.3558878, 282.9574347, -1.310292711, 0.2542891716, 0.004001366686, 8.848156412, 0.009983139586, 1038, 0.0003921301555, 1, 0, 0, 3857457.558, 53980493.82, 176525.176, 532.648088, 0.1154211615, 0.002003373188, 55.89084293, 4289922.91, 74788822.91, 69303.86478, 327.571857, 0.2097373635, 0.002900549544, 60.01522916, 3843040.75, 52274613.75, 164590.6711, 498.708073, 0.1166289269, 0.00202748613, 55.14839609, 3912391.89, 55967336.38, 148392.0822, 496.0072482, 0.115447519, 0.002056034354, 56.38595636, 4385428.076, 80005059.12, 34872.33242, 242.4393902, 0.2479857916, 0.003202898351, 60.79981132, 3842247.18, 52458479.44, 154430.8098, 481.2586853, 0.1211803477, 0.002033358194, 55.27382959, 3927987.571, 56421142.17, 144624.2214, 488.1939515, 0.1202460833, 0.002055846948, 56.4724295, 4336652.555, 77488162.7, 50870.42789, 284.8497876, 0.2359471554, 0.003028797912, 60.52973011, 3811712.315, 51525397.87, 168626.3942, 498.0797301, 0.1210363549, 0.001997501125, 55.09430345, 3850064.391, 53261833.21, 158106.0142, 491.8702824, 0.1198343377, 0.002022363692, 55.63197141, 4354705.788, 78589606.74, 31067.85979, 217.8582854, 0.2766429843, 0.003238692951, 60.51384803, 3898061.323, 54681467.79, 139824.4956, 465.0009998, 0.1186001103, 0.002059720011, 55.8916523, 3891355.102, 54592745.53, 135529.0147, 460.5163709, 0.120188572, 0.002056096823, 55.95788524, 3891355.102, 54592745.53, 135529.0147, 460.5163709, 0.120188572, 0.002056096823, 55.95788524, 3898061.323, 54681467.79, 139824.4956, 465.0009998, 0.1186001103, 0.002059720011, 55.8916523, 4354705.788, 78589606.74, 31067.85979, 217.8582854, 0.2766429843, 0.003238692951, 60.51384803, 3850064.391, 53261833.21, 158106.0142, 491.8702824, 0.1198343377, 0.002022363692, 55.63197141, 3811712.315, 51525397.87, 168626.3942, 498.0797301, 0.1210363549, 0.001997501125, 55.09430345, 4336652.555, 77488162.7, 50870.42789, 284.8497876, 0.2359471554, 0.003028797912, 60.52973011, 3927987.571, 56421142.17, 144624.2214, 488.1939515, 0.1202460833, 0.002055846948, 56.4724295, 3842247.18, 52458479.44, 154430.8098, 481.2586853, 0.1211803477, 0.002033358194, 55.27382959, 4385428.076, 80005059.12, 34872.33242, 242.4393902, 0.2479857916, 0.003202898351, 60.79981132, 3912391.89, 55967336.38, 148392.0822, 496.0072482, 0.115447519, 0.002056034354, 56.38595636, 3843040.75, 52274613.75, 164590.6711, 498.708073, 0.1166289269, 0.00202748613, 55.14839609, 4289922.91, 74788822.91, 69303.86478, 327.571857, 0.2097373635, 0.002900549544, 60.01522916, 3857457.558, 53980493.82, 176525.176, 532.648088, 0.1154211615, 0.002003373188, 55.89084293, 389.5840213, 224.2129838, 0.02272583734, -1.124429652, 0.008085636995, 7.669797499, 0.02380952381, 384, 0.0006494079113, 12, 4, 0.002451025036, 305.148631, 223.1621081, 0.05862791078, -1.246641327, 0.02430542572, 5.813495288, 0.05106516291, 32, 0.002616508572, 1, 0, 0, 354.1622045, 227.0235437, 0.05226665702, -0.9928633681, 0.03458552359, 6.034280272, 0.1111111111, 515, 0.01269274212, 4, 4, 0.017174426, 293.1955852, 221.9960109, 0.06723654759, -1.216221205, 0.04846630928, 4.639653419, 0.1070336391, 515, 0.013402455, 3, 3, 0.03036416525, 0
M, 80, T1, N3, IIIB, adenocarcinoma, non_mutato, non_mutato, si, 626.7575151, 357.4916823, -0.1733757927, -1.213799671, 0.001394857233, 10.02438916, 0.0190772759, 1, 0.0003645845786, 1200, 0, 0, 9960163.078, 2927522352, 1473355.254, 3825.810047, 0.2147385997, 0.007609132458, 232.6340302, 11033065.83, 3513330896, 413238.6293, 1986.651837, 0.5840683423, 0.04436618913, 244.181654, 9932156.183, 2894340456, 1536334.304, 3918.788803, 0.2033189528, 0.007390241917, 231.0801451, 10018525.77, 2957747310, 1412438.388, 3727.673082, 0.2174698439, 0.007782545741, 233.4524402, 11177119.6, 3600643525, 244679.3174, 1545.826793, 0.7303578907, 0.0698550681, 244.8546657, 9963095.517, 2899202700, 1467548.676, 3828.062984, 0.2135238729, 0.007463892587, 231.3604966, 9995338.536, 2959207892, 1475279.05, 3823.289428, 0.2319611935, 0.007802410807, 233.4071313, 11084777.6, 3551251924, 360913.1042, 1860.697826, 0.6158361919, 0.05416435194, 245.0237312, 9915010.604, 2872429189, 1507986.312, 3883.727818, 0.2010488564, 0.007294664712, 230.6053361, 10017924.48, 2934745304, 1398824.528, 3718.942764, 0.2183942074, 0.007533170444, 232.510021, 11329588.29, 3713508398, 184481.1875, 1344.363159, 0.758186872, 0.07266029031, 246.8623507, 10039114.27, 2960325697, 1416722.366, 3736.244939, 0.2225697263, 0.007635119463, 233.1550658, 10075844.43, 2964268209, 1341260.883, 3620.733317, 0.2308883169, 0.007719702166, 233.2218566, 10075844.43, 2964268209, 1341260.883, 3620.733317, 0.2308883169, 0.007719702166, 233.2218566, 10039114.27, 2960325697, 1416722.366, 3736.244939, 0.2225697263, 0.007635119463, 233.1550658, 11329588.29, 3713508398, 184481.1875, 1344.363159, 0.758186872, 0.07266029031, 246.8623507, 10017924.48, 2934745304, 1398824.528, 3718.942764, 0.2183942074, 0.007533170444, 232.510021, 9915010.604, 2872429189, 1507986.312, 3883.727818, 0.2010488564, 0.007294664712, 230.6053361, 11084777.6, 3551251924, 360913.1042, 1860.697826, 0.6158361919, 0.05416435194, 245.0237312, 9995338.536, 2959207892, 1475279.05, 3823.289428, 0.2319611935, 0.007802410807, 233.4071313, 9963095.517, 2899202700, 1467548.676, 3828.062984, 0.2135238729, 0.007463892587, 231.3604966, 11177119.6, 3600643525, 244679.3174, 1545.826793, 0.7303578907, 0.0698550681, 244.8546657, 10018525.77, 2957747310, 1412438.388, 3727.673082, 0.2174698439, 0.007782545741, 233.4524402, 9932156.183, 2894340456, 1536334.304, 3918.788803, 0.2033189528, 0.007390241917, 231.0801451, 11033065.83, 3513330896, 413238.6293, 1986.651837, 0.5840683423, 0.04436618913, 244.181654, 9960163.078, 2927522352, 1473355.254, 3825.810047, 0.2147385997, 0.007609132458, 232.6340302, 386.4084667, 224.0632273, 0.02770567221, -1.131333264, 0.008313490914, 7.675869637, 0.03019744483, 132, 0.0009355334764, 4, 2, 0.00168848266, 300.3200784, 222.1750208, 0.05059332143, -1.28266794, 0.02932533391, 5.605813451, 0.06504065041, 16, 0.004242289048, 1, 0, 0, 360.3227128, 225.8637998, 0.08119480096, -1.036461934, 0.0235853203, 6.369230812, 0.07832939322, 515, 0.0064410154, 4, 3, 0.01066056693, 291.8772487, 220.9286939, 0.06648802969, -1.262849025, 0.04354992818, 4.698978942, 0.07769897557, 515, 0.00879291041, 3, 3, 0.02122558462, 0
M, 86, T4, N0, IIIA, adenocarcinoma, non_mutato, non_mutato, -, 730.8921705, 316.5614236, -0.7290600191, -0.893677201, 0.001687534096, 9.633949338, 0.004241823588, 1, 1.808893398e-05, 139, 0, 0, 3439831.738, 59969399.28, 196797.8973, 680.1587103, 0.08193379393, 0.001597825987, 64.2941142, 3849654.769, 85152633.3, 87684.53812, 452.4651337, 0.1713880196, 0.002058158292, 70.99071347, 3459967.374, 60728688.15, 230636.1555, 729.4871282, 0.08680672704, 0.001602636082, 64.21086296, 3448358.96, 60145784.49, 196044.6941, 684.1472132, 0.08128676132, 0.001599012894, 64.24519719, 3903678.157, 87336268.06, 51773.02549, 350.2346913, 0.2104643762, 0.002226074324, 71.05367241, 3478862.911, 61294074.97, 207821.4864, 700.3186703, 0.08661554871, 0.00161787846, 64.36949975, 3418956.263, 59210436.8, 239317.1797, 747.3611597, 0.07391914836, 0.001570527138, 63.88509871, 3852002.598, 84270440.49, 96357.73132, 468.9860035, 0.1731662969, 0.002042603571, 70.4031194, 3462471.158, 60743688.02, 225840.7781, 722.0547363, 0.08564259966, 0.001598013393, 64.2232353, 3473355.851, 61055890.07, 186610.4819, 662.4973757, 0.08568922671, 0.001619002897, 64.44196653, 3900600.118, 87748731.96, 48607.77306, 330.8742814, 0.2216992934, 0.002204959882, 71.27215044, 3459209.787, 60607372.17, 211504.7263, 700.5163709, 0.0880255731, 0.00159563958, 64.26504297, 3485463.845, 61357403.17, 175461.8105, 647.3231692, 0.08636900231, 0.001619752523, 64.50139484, 3485463.845, 61357403.17, 175461.8105, 647.3231692, 0.08636900231, 0.001619752523, 64.50139484, 3459209.787, 60607372.17, 211504.7263, 700.5163709, 0.0880255731, 0.00159563958, 64.26504297, 3900600.118, 87748731.96, 48607.77306, 330.8742814, 0.2216992934, 0.002204959882, 71.27215044, 3473355.851, 61055890.07, 186610.4819, 662.4973757, 0.08568922671, 0.001619002897, 64.44196653, 3462471.158, 60743688.02, 225840.7781, 722.0547363, 0.08564259966, 0.001598013393, 64.2232353, 3852002.598, 84270440.49, 96357.73132, 468.9860035, 0.1731662969, 0.002042603571, 70.4031194, 3418956.263, 59210436.8, 239317.1797, 747.3611597, 0.07391914836, 0.001570527138, 63.88509871, 3478862.911, 61294074.97, 207821.4864, 700.3186703, 0.08661554871, 0.00161787846, 64.36949975, 3903678.157, 87336268.06, 51773.02549, 350.2346913, 0.2104643762, 0.002226074324, 71.05367241, 3448358.96, 60145784.49, 196044.6941, 684.1472132, 0.08128676132, 0.001599012894, 64.24519719, 3459967.374, 60728688.15, 230636.1555, 729.4871282, 0.08680672704, 0.001602636082, 64.21086296, 3849654.769, 85152633.3, 87684.53812, 452.4651337, 0.1713880196, 0.002058158292, 70.99071347, 3439831.738, 59969399.28, 196797.8973, 680.1587103, 0.08193379393, 0.001597825987, 64.2941142, 387.7084513, 224.3723069, 0.01717056174, -1.082978284, 0.00775257535, 7.696489267, 0.02941176471, 377, 0.0008804078541, 4, 2, 0.001128583131, 296.7627004, 218.4924451, 0.05504728591, -1.268054232, 0.02909810816, 5.64539436, 0.07156979043, 16, 0.005150378191, 1, 0, 0, 357.9561918, 229.7574121, 0.03820197038, -1.010968391, 0.02681909196, 6.284760116, 0.08567286147, 3, 0.007491812952, 4, 2, 0.007937417532, 287.0318543, 218.489075, 0.05995904486, -1.2580217, 0.0467667949, 4.650097104, 0.08382759984, 3, 0.0078613934, 3, 3, 0.02265672804, 0
M, 82, T3, N2, IIIA, squamoso, -, -, -, 842.5722542, 296.4350289, -1.148409551, -0.04145965305, 0.003514372265, 9.064941639, 0.008587105624, 1029, 0.0003267091215, 0, 0, 0, 20085677.86, 1.063743933e+10, 541040.9215, 2089.929268, 0.7498844595, 0.02953079526, 263.7181651, 21105488.29, 1.235152275e+10, 195432.7048, 1322.615846, 1.038900935, 0.03816972525, 272.8197441, 19526683.38, 1.00113544e+10, 572415.0855, 2171.913772, 0.6753196335, 0.02680715725, 262.107712, 19986573.86, 1.053000184e+10, 549925.7926, 2112.701325, 0.7438709414, 0.02942734699, 263.3654134, 21314112.82, 1.261750992e+10, 137398.3944, 1104.650837, 1.220473872, 0.04296707628, 271.0720373, 19727496.08, 1.02134792e+10, 525788.2742, 2084.846038, 0.7049522234, 0.02790642005, 262.4775061, 19803010.16, 1.034566417e+10, 618240.7361, 2236.1987, 0.7267725091, 0.02821151748, 262.9977397, 21240410.32, 1.24720324e+10, 211003.0055, 1324.837041, 1.119677147, 0.0399314068, 271.6297671, 19865350.74, 1.036359429e+10, 535527.038, 2089.732317, 0.7278040209, 0.02856090526, 262.7819147, 20050518.56, 1.057154975e+10, 483168.186, 1987.126718, 0.7687621812, 0.029640303, 263.2843636, 21487511.5, 1.287714798e+10, 91209.74681, 942.4046488, 1.27933553, 0.04559338796, 270.8538768, 19729004.31, 1.023856256e+10, 544128.2809, 2117.27868, 0.7163122539, 0.02799637506, 262.6878949, 19929146.29, 1.043575513e+10, 478712.3152, 1984.87803, 0.7705114307, 0.02969202713, 262.6170939, 19929146.29, 1.043575513e+10, 478712.3152, 1984.87803, 0.7705114307, 0.02969202713, 262.6170939, 19729004.31, 1.023856256e+10, 544128.2809, 2117.27868, 0.7163122539, 0.02799637506, 262.6878949, 21487511.5, 1.287714798e+10, 91209.74681, 942.4046488, 1.27933553, 0.04559338796, 270.8538768, 20050518.56, 1.057154975e+10, 483168.186, 1987.126718, 0.7687621812, 0.029640303, 263.2843636, 19865350.74, 1.036359429e+10, 535527.038, 2089.732317, 0.7278040209, 0.02856090526, 262.7819147, 21240410.32, 1.24720324e+10, 211003.0055, 1324.837041, 1.119677147, 0.0399314068, 271.6297671, 19803010.16, 1.034566417e+10, 618240.7361, 2236.1987, 0.7267725091, 0.02821151748, 262.9977397, 19727496.08, 1.02134792e+10, 525788.2742, 2084.846038, 0.7049522234, 0.02790642005, 262.4775061, 21314112.82, 1.261750992e+10, 137398.3944, 1104.650837, 1.220473872, 0.04296707628, 271.0720373, 19986573.86, 1.053000184e+10, 549925.7926, 2112.701325, 0.7438709414, 0.02942734699, 263.3654134, 19526683.38, 1.00113544e+10, 572415.0855, 2171.913772, 0.6753196335, 0.02680715725, 262.107712, 21105488.29, 1.235152275e+10, 195432.7048, 1322.615846, 1.038900935, 0.03816972525, 272.8197441, 20085677.86, 1.063743933e+10, 541040.9215, 2089.929268, 0.7498844595, 0.02953079526, 263.7181651, 388.6844213, 223.1049682, 0.02200851083, -1.09493734, 0.005485599351, 8.255589356, 0.01872659176, 768, 0.0003613811387, 52, 0, 0, 303.8282005, 219.5600589, 0.05098677679, -1.240000474, 0.02062677724, 6.018368087, 0.0393258427, 528, 0.001584992075, 1, 0, 0, 349.4398501, 229.8973216, 0.05711539429, -1.008704469, 0.03987288566, 6.090065506, 0.1088435374, 259, 0.0120674904, 4, 3, 0.03564486289, 290.8583838, 219.9187981, 0.06283157536, -1.222724102, 0.05204337722, 4.609733904, 0.1066666667, 259, 0.01293187098, 3, 3, 0.03750534254, 0
M, 77, T3, N3, IIIB, adenocarcinoma, -, -, -, 914.3462091, 251.6067979, -2.199300017, 3.636474534, 0.00574292392, 8.388994175, 0.01267231476, 1042, 0.0007000992772, 0, 0, 0, 10485751.91, 1119470550, 332073.7471, 1001.215696, 0.352204863, 0.0109290348, 123.118346, 12013636.65, 1701534052, 95477.62759, 543.0617346, 0.7019118089, 0.01956384186, 134.8239889, 10516461.98, 1134868721, 387849.044, 1069.023494, 0.3593023455, 0.01098700581, 123.6125775, 10621626.29, 1161681480, 297112.4879, 960.3309173, 0.369112719, 0.01133383238, 124.3737634, 12238526.26, 1795113500, 56499.74781, 434.8990252, 0.8565514958, 0.02340898155, 134.6560539, 10480571.65, 1122027668, 393867.8038, 1071.809298, 0.3649636128, 0.01103273294, 123.0213441, 10698544.87, 1186833176, 282124.8698, 936.8932767, 0.3670196667, 0.01163124615, 124.9963114, 12093072.88, 1734521592, 82772.70682, 514.6933267, 0.7384219569, 0.02054916163, 135.0338307, 10376894.62, 1089815014, 416290.8118, 1093.331667, 0.3532311899, 0.01068234566, 122.1260876, 10463067.41, 1113707005, 357746.4946, 1030.117221, 0.3545775844, 0.01096632865, 122.8663991, 12187390.54, 1779110391, 40026.09598, 369.3966508, 0.8610379208, 0.02280384665, 134.7034549, 10642395.2, 1170642949, 317415.948, 984.5288678, 0.3859952543, 0.0114191647, 124.5703014, 10584663.4, 1151193686, 327622.9838, 995.0252437, 0.3628269303, 0.01131546656, 123.9436545, 10584663.4, 1151193686, 327622.9838, 995.0252437, 0.3628269303, 0.01131546656, 123.9436545, 10642395.2, 1170642949, 317415.948, 984.5288678, 0.3859952543, 0.0114191647, 124.5703014, 12187390.54, 1779110391, 40026.09598, 369.3966508, 0.8610379208, 0.02280384665, 134.7034549, 10463067.41, 1113707005, 357746.4946, 1030.117221, 0.3545775844, 0.01096632865, 122.8663991, 10376894.62, 1089815014, 416290.8118, 1093.331667, 0.3532311899, 0.01068234566, 122.1260876, 12093072.88, 1734521592, 82772.70682, 514.6933267, 0.7384219569, 0.02054916163, 135.0338307, 10698544.87, 1186833176, 282124.8698, 936.8932767, 0.3670196667, 0.01163124615, 124.9963114, 10480571.65, 1122027668, 393867.8038, 1071.809298, 0.3649636128, 0.01103273294, 123.0213441, 12238526.26, 1795113500, 56499.74781, 434.8990252, 0.8565514958, 0.02340898155, 134.6560539, 10621626.29, 1161681480, 297112.4879, 960.3309173, 0.369112719, 0.01133383238, 124.3737634, 10516461.98, 1134868721, 387849.044, 1069.023494, 0.3593023455, 0.01098700581, 123.6125775, 12013636.65, 1701534052, 95477.62759, 543.0617346, 0.7019118089, 0.01956384186, 134.8239889, 10485751.91, 1119470550, 332073.7471, 1001.215696, 0.352204863, 0.0109290348, 123.118346, 386.7879313, 224.877258, 0.03106997464, -1.099221903, 0.006830246197, 7.853251409, 0.02199312715, 768, 0.0004917277784, 4, 1, 0, 304.4356933, 223.9334017, 0.08866751167, -1.239155607, 0.02387573346, 5.855102454, 0.05368589744, 16, 0.002926962051, 1, 0, 0, 351.8992293, 228.765093, 0.06403319461, -0.9932935654, 0.03335754119, 6.131754037, 0.1024054983, 515, 0.01070369977, 4, 2, 0.009452814194, 292.7481818, 223.2432612, 0.09777190023, -1.20943025, 0.04829571845, 4.64648787, 0.1024054983, 515, 0.01193892373, 3, 3, 0.03064457985, 0
F, 79, T2, N3, IIIB, adenocarcinoma, non_mutato, -, -, 932.7648646, 276.4586995, -1.359373747, 1.905470818, 0.003074580268, 9.287005704, 0.00797958926, 1033, 0.000295059289, 1, 0, 0, 32717696.11, 3.407080076e+10, 1061777.95, 3659.543364, 0.7870100868, 0.03830247137, 363.6734687, 34948396.78, 4.133569732e+10, 259178.5911, 1783.483879, 1.372325566, 0.05891628817, 373.8822208, 33040254.08, 3.500706091e+10, 784005.4424, 3138.696576, 0.8842839721, 0.04158714133, 364.7978926, 32638483.69, 3.377830716e+10, 1066291.53, 3693.67808, 0.7525336484, 0.03764192668, 362.8834839, 35115794.83, 4.181705015e+10, 183869.3842, 1574.937766, 1.453797863, 0.06119002616, 373.682756, 33231732.92, 3.553681195e+10, 700271.3989, 2964.382154, 0.9378025882, 0.04311369046, 365.3879536, 32471270.01, 3.330007147e+10, 1140202.176, 3827.395651, 0.7312296007, 0.03645520762, 361.9932645, 34939263.15, 4.116903706e+10, 246702.9265, 1799.328918, 1.283043667, 0.05687043623, 374.4525377, 33329974.13, 3.585859876e+10, 692538.7143, 2921.383154, 0.9379043557, 0.0438165265, 365.8735282, 33098548.08, 3.510677347e+10, 805971.7286, 3186.677831, 0.8803305381, 0.04169896041, 364.6676043, 35219327.65, 4.223813663e+10, 99217.41015, 1155.683579, 1.806632887, 0.07189298651, 368.0079994, 32830414.49, 3.42993672e+10, 891374.1085, 3381.510622, 0.8373792132, 0.03968865319, 363.4801928, 33008776.23, 3.478619389e+10, 804461.3449, 3206.477631, 0.8640380756, 0.04149287597, 363.7455917, 33008776.23, 3.478619389e+10, 804461.3449, 3206.477631, 0.8640380756, 0.04149287597, 363.7455917, 32830414.49, 3.42993672e+10, 891374.1085, 3381.510622, 0.8373792132, 0.03968865319, 363.4801928, 35219327.65, 4.223813663e+10, 99217.41015, 1155.683579, 1.806632887, 0.07189298651, 368.0079994, 33098548.08, 3.510677347e+10, 805971.7286, 3186.677831, 0.8803305381, 0.04169896041, 364.6676043, 33329974.13, 3.585859876e+10, 692538.7143, 2921.383154, 0.9379043557, 0.0438165265, 365.8735282, 34939263.15, 4.116903706e+10, 246702.9265, 1799.328918, 1.283043667, 0.05687043623, 374.4525377, 32471270.01, 3.330007147e+10, 1140202.176, 3827.395651, 0.7312296007, 0.03645520762, 361.9932645, 33231732.92, 3.553681195e+10, 700271.3989, 2964.382154, 0.9378025882, 0.04311369046, 365.3879536, 35115794.83, 4.181705015e+10, 183869.3842, 1574.937766, 1.453797863, 0.06119002616, 373.682756, 32638483.69, 3.377830716e+10, 1066291.53, 3693.67808, 0.7525336484, 0.03764192668, 362.8834839, 33040254.08, 3.500706091e+10, 784005.4424, 3138.696576, 0.8842839721, 0.04158714133, 364.7978926, 34948396.78, 4.133569732e+10, 259178.5911, 1783.483879, 1.372325566, 0.05891628817, 373.8822208, 32717696.11, 3.407080076e+10, 1061777.95, 3659.543364, 0.7870100868, 0.03830247137, 363.6734687, 388.0709156, 224.9454105, 0.02154830874, -1.094086825, 0.006247774554, 8.138771556, 0.02197802198, 633, 0.0004843172324, 40, 2, 0.001029676243, 298.9777253, 216.3072088, 0.04840974511, -1.260913456, 0.02389068177, 5.907856184, 0.0641025641, 528, 0.004171588522, 1, 0, 0, 351.0117807, 229.7961117, 0.0512830839, -1.004621534, 0.03481053404, 6.161196446, 0.100925361, 3, 0.01035402549, 4, 4, 0.0302118294, 286.9251024, 216.3079979, 0.051394131, -1.251199201, 0.05026714233, 4.614468621, 0.09868822453, 3, 0.01094284453, 3, 3, 0.03154826197, 0
M, 67, T4, N1, IIIA, squamoso, -, -, -, 956.7078905, 192.3954285, -1.677775248, 3.797942773, 0.006673624424, 8.369195269, 0.01504970363, 1041, 0.001061185159, 0, 0, 0, 16560504.74, 4210067434, 191760.4281, 983.4363909, 0.6625712749, 0.03586344104, 169.7799999, 17465336.42, 5041608832, 82028.07098, 675.7060735, 0.861666955, 0.04271376545, 178.0679679, 16327137.51, 4104859482, 190411.3769, 984.1952012, 0.6585227509, 0.03492834614, 169.3897469, 16533931.81, 4211685211, 185914.3069, 969.9795051, 0.6719648253, 0.03598594228, 169.8406134, 17723655.09, 5246436024, 46853.52137, 521.9102724, 1.055838684, 0.0479024208, 177.9107368, 16472638.96, 4182464404, 168222.3674, 938.2739315, 0.6797532255, 0.03571882585, 169.8994572, 16420875.17, 4152381275, 209979.85, 1021.133717, 0.6524633112, 0.035337579, 169.5233685, 17621180.46, 5152949417, 76821.88678, 669.8442889, 0.8500702374, 0.04342322317, 178.915924, 16537041.18, 4206995737, 174268.3759, 952.8497876, 0.670448505, 0.03563680437, 170.1426694, 16591032.8, 4235106544, 162797.0537, 926.0609848, 0.6751176953, 0.03619365091, 170.112844, 17679834.7, 5221685411, 43766.40965, 534.7925519, 0.958259429, 0.04558789071, 178.503684, 16408585.71, 4150605460, 180959.1117, 959.7350662, 0.6767012414, 0.03548069493, 169.5306433, 16542430.81, 4220049916, 154270.6891, 893.8367908, 0.73747119, 0.03713830353, 169.5523613, 16542430.81, 4220049916, 154270.6891, 893.8367908, 0.73747119, 0.03713830353, 169.5523613, 16408585.71, 4150605460, 180959.1117, 959.7350662, 0.6767012414, 0.03548069493, 169.5306433, 17679834.7, 5221685411, 43766.40965, 534.7925519, 0.958259429, 0.04558789071, 178.503684, 16591032.8, 4235106544, 162797.0537, 926.0609848, 0.6751176953, 0.03619365091, 170.112844, 16537041.18, 4206995737, 174268.3759, 952.8497876, 0.670448505, 0.03563680437, 170.1426694, 17621180.46, 5152949417, 76821.88678, 669.8442889, 0.8500702374, 0.04342322317, 178.915924, 16420875.17, 4152381275, 209979.85, 1021.133717, 0.6524633112, 0.035337579, 169.5233685, 16472638.96, 4182464404, 168222.3674, 938.2739315, 0.6797532255, 0.03571882585, 169.8994572, 17723655.09, 5246436024, 46853.52137, 521.9102724, 1.055838684, 0.0479024208, 177.9107368, 16533931.81, 4211685211, 185914.3069, 969.9795051, 0.6719648253, 0.03598594228, 169.8406134, 16327137.51, 4104859482, 190411.3769, 984.1952012, 0.6585227509, 0.03492834614, 169.3897469, 17465336.42, 5041608832, 82028.07098, 675.7060735, 0.861666955, 0.04271376545, 178.0679679, 16560504.74, 4210067434, 191760.4281, 983.4363909, 0.6625712749, 0.03586344104, 169.7799999, 388.5525005, 224.6611996, 0.05065666817, -1.101044183, 0.005328520722, 8.349634754, 0.0193081255, 768, 0.0003896316557, 40, 0, 0, 304.5949207, 218.9988997, 0.06141830376, -1.225992104, 0.01872057194, 6.120064978, 0.03352105122, 640, 0.001123660875, 1, 0, 0, 343.6254075, 229.0314311, 0.09588309437, -0.9755350994, 0.04897709003, 5.879317846, 0.1268436578, 515, 0.01644723098, 4, 3, 0.04511346108, 290.0259933, 219.2879625, 0.07780752961, -1.200247484, 0.05773448324, 4.54475141, 0.1220166264, 515, 0.0165720742, 3, 3, 0.0459002399, 0
M, 74, T3, N2, IIIB, adenosquamoso, non_mutato, non_mutato, -, 811.9062738, 275.4954147, -0.847354091, -0.3318237197, 0.002636259053, 9.389101677, 0.0081773187, 1036, 0.0002754582509, 1, 0, 0, 8475414.57, 862387769.8, 441401.2219, 1450.473632, 0.21366791, 0.005708020633, 130.2191664, 9143904.691, 1074588972, 121751.0242, 749.6095976, 0.3977835461, 0.007981071465, 137.8370845, 8553281.956, 873010109.4, 386986.904, 1372.073732, 0.2239941394, 0.005901548857, 130.1600712, 8518728.216, 869670981.6, 421441.2187, 1417.237191, 0.2256784706, 0.005774487395, 130.3561563, 9207376.443, 1098054220, 78212.85854, 599.5738565, 0.4785797478, 0.008842015939, 137.8215467, 8556992.673, 874194957.9, 360117.3499, 1330.739065, 0.2339024283, 0.005952398429, 130.3035161, 8485600.517, 863676672.1, 468661.6046, 1501.620595, 0.2191114366, 0.005692778255, 130.0756449, 9053301.039, 1048182504, 148597.1665, 836.0962259, 0.3808627459, 0.007691216411, 137.0775178, 8491993.245, 863437270.4, 403584.5841, 1406.027743, 0.2201937031, 0.005766054113, 130.1219872, 8509491.784, 866760557.2, 387876.5794, 1366.875781, 0.2240082495, 0.00583377025, 130.2537705, 9184296.576, 1086351224, 71239.93052, 598.8712822, 0.4379669683, 0.008466828557, 137.6759291, 8552344.948, 873477482.7, 392033.6826, 1365.583104, 0.2319056535, 0.005856633817, 130.2633654, 8569152.353, 876152581.8, 351206.5139, 1291.125719, 0.2419839716, 0.005968827713, 130.3426948, 8569152.353, 876152581.8, 351206.5139, 1291.125719, 0.2419839716, 0.005968827713, 130.3426948, 8552344.948, 873477482.7, 392033.6826, 1365.583104, 0.2319056535, 0.005856633817, 130.2633654, 9184296.576, 1086351224, 71239.93052, 598.8712822, 0.4379669683, 0.008466828557, 137.6759291, 8509491.784, 866760557.2, 387876.5794, 1366.875781, 0.2240082495, 0.00583377025, 130.2537705, 8491993.245, 863437270.4, 403584.5841, 1406.027743, 0.2201937031, 0.005766054113, 130.1219872, 9053301.039, 1048182504, 148597.1665, 836.0962259, 0.3808627459, 0.007691216411, 137.0775178, 8485600.517, 863676672.1, 468661.6046, 1501.620595, 0.2191114366, 0.005692778255, 130.0756449, 8556992.673, 874194957.9, 360117.3499, 1330.739065, 0.2339024283, 0.005952398429, 130.3035161, 9207376.443, 1098054220, 78212.85854, 599.5738565, 0.4785797478, 0.008842015939, 137.8215467, 8518728.216, 869670981.6, 421441.2187, 1417.237191, 0.2256784706, 0.005774487395, 130.3561563, 8553281.956, 873010109.4, 386986.904, 1372.073732, 0.2239941394, 0.005901548857, 130.1600712, 9143904.691, 1074588972, 121751.0242, 749.6095976, 0.3977835461, 0.007981071465, 137.8370845, 8475414.57, 862387769.8, 441401.2219, 1450.473632, 0.21366791, 0.005708020633, 130.2191664, 386.4529041, 229.6452778, -0.03968111009, -1.132122645, 0.006860935208, 7.903694021, 0.02535328346, 753, 0.0007049776501, 4, 2, 0.001260626608, 295.332871, 216.3337696, 0.03284786475, -1.30615832, 0.02711985745, 5.730627209, 0.06084482381, 16, 0.00372903771, 1, 0, 0, 355.2423891, 236.2222287, 0.01217959807, -1.113295476, 0.02802545655, 6.314904909, 0.09170496826, 3, 0.008565879347, 4, 5, 0.03063646213, 285.8985348, 217.407121, 0.0407751704, -1.305088542, 0.04617729566, 4.659471836, 0.08864084045, 3, 0.008752603079, 3, 3, 0.02421226054, 0
F, 54, T4, N2, IIIB, adenocarcinoma, non_mutato, -, si, 978.4191218, 240.74438, -0.8153029106, 2.484639995, 0.004284235409, 9.028486457, 0.01048176438, 1043, 0.0004956056168, 0, 0, 0, 13680998.48, 2049843329, 321583.0717, 1231.568608, 0.3431829654, 0.01165829512, 145.2753832, 14845567.62, 2598196384, 122308.189, 763.1962009, 0.4952729455, 0.01488287013, 154.3925308, 13631364.08, 2017959098, 263069.4246, 1110.527868, 0.3679084253, 0.01169946204, 144.4858868, 13742417.01, 2064236131, 259264.2862, 1116.897526, 0.3845947238, 0.01212955946, 145.0994978, 15016560.77, 2684585351, 60581.30767, 557.5391152, 0.646391527, 0.01771782748, 153.7236435, 13686233.44, 2042091595, 256535.3034, 1104.24169, 0.3548383406, 0.01184045403, 144.9857646, 13685055.56, 2031644537, 256663.2079, 1121.629343, 0.3719092594, 0.01192547402, 144.4493804, 14834111.46, 2583056128, 114307.6946, 776.175956, 0.4679374543, 0.01439361479, 154.4870722, 13615158.21, 2017813681, 315133.2934, 1225.283429, 0.3354466417, 0.01140473442, 144.8637025, 13684409.29, 2046717833, 299294.2157, 1198.413147, 0.3456409138, 0.01158745555, 145.2622201, 15002473.07, 2674108042, 76909.18345, 651.1459635, 0.5222558114, 0.01526386711, 155.630915, 13698420.45, 2038876678, 235458.8383, 1069.44164, 0.351745261, 0.01190729561, 144.6949581, 13755551.39, 2067011918, 230105.4069, 1050.191702, 0.3859656742, 0.01223463192, 145.0764424, 13755551.39, 2067011918, 230105.4069, 1050.191702, 0.3859656742, 0.01223463192, 145.0764424, 13698420.45, 2038876678, 235458.8383, 1069.44164, 0.351745261, 0.01190729561, 144.6949581, 15002473.07, 2674108042, 76909.18345, 651.1459635, 0.5222558114, 0.01526386711, 155.630915, 13684409.29, 2046717833, 299294.2157, 1198.413147, 0.3456409138, 0.01158745555, 145.2622201, 13615158.21, 2017813681, 315133.2934, 1225.283429, 0.3354466417, 0.01140473442, 144.8637025, 14834111.46, 2583056128, 114307.6946, 776.175956, 0.4679374543, 0.01439361479, 154.4870722, 13685055.56, 2031644537, 256663.2079, 1121.629343, 0.3719092594, 0.01192547402, 144.4493804, 13686233.44, 2042091595, 256535.3034, 1104.24169, 0.3548383406, 0.01184045403, 144.9857646, 15016560.77, 2684585351, 60581.30767, 557.5391152, 0.646391527, 0.01771782748, 153.7236435, 13742417.01, 2064236131, 259264.2862, 1116.897526, 0.3845947238, 0.01212955946, 145.0994978, 13631364.08, 2017959098, 263069.4246, 1110.527868, 0.3679084253, 0.01169946204, 144.4858868, 14845567.62, 2598196384, 122308.189, 763.1962009, 0.4952729455, 0.01488287013, 154.3925308, 13680998.48, 2049843329, 321583.0717, 1231.568608, 0.3431829654, 0.01165829512, 145.2753832, 379.1165815, 229.1506976, 0.01623254722, -1.116277509, 0.006224784822, 8.043954165, 0.01855976244, 257, 0.0006897836781, 8, 0, 0, 299.7411853, 215.8530672, 0.08832153887, -1.213749042, 0.02408085396, 5.861383198, 0.05939123979, 272, 0.003547160535, 1, 0, 0, 343.511348, 235.0421746, 0.02747978161, -1.064151011, 0.03593491535, 6.143542432, 0.1205611998, 3, 0.01483054023, 4, 2, 0.02523246861, 287.9008311, 216.771684, 0.07488188819, -1.199249312, 0.05047190563, 4.619768888, 0.1153362361, 3, 0.01490777858, 3, 3, 0.03269788529, 0
F, 64, T1, N2, IIIA, adenocarcinoma, non_mutato, mutato, -, 873.2732273, 297.9038345, -1.078728984, 2.027081342, 0.004836054606, 8.836724112, 0.0120146664, 1044, 0.0006029013524, 1169, 0, 0, 5744871.908, 173122264.9, 285031.2992, 744.5943514, 0.1823672173, 0.004305971745, 74.09947391, 6241130.025, 227045237.3, 134638.3542, 519.5263684, 0.2757158794, 0.005501561375, 79.92254086, 5849979.292, 184781041.3, 272066.996, 751.0294926, 0.1962101784, 0.004411731359, 75.67590465, 5805687.446, 177860038.8, 247987.1447, 709.7130717, 0.190772081, 0.004341891283, 74.66456482, 6342460.04, 236700399.5, 72415.57461, 388.0944764, 0.3449097878, 0.006230072075, 80.14341823, 5851123.864, 183356892.4, 253683.1447, 720.495876, 0.2034864694, 0.004418477985, 75.36831992, 5789197.072, 177893227.5, 279535.2932, 757.6550862, 0.1941125425, 0.00434357794, 74.76372748, 6224764.378, 224335478.8, 139341.1677, 525.4751312, 0.2908824414, 0.00562393768, 79.29344775, 5771674.478, 176628018.1, 300361.1045, 768.1817046, 0.1959122875, 0.00434101672, 74.48954105, 5782992.815, 176333295.5, 266779.0335, 722.1312172, 0.195636635, 0.00432083931, 74.49063551, 6303626.846, 232262623.8, 81025.90202, 401.5966008, 0.3312204279, 0.005960207024, 79.92011791, 5845401.055, 182861019.1, 249405.9653, 720.8005499, 0.1915665858, 0.004399924763, 75.35009668, 5855831.07, 182052224.8, 220331.4136, 675.7645589, 0.1946940044, 0.004458957742, 75.10625446, 5855831.07, 182052224.8, 220331.4136, 675.7645589, 0.1946940044, 0.004458957742, 75.10625446, 5845401.055, 182861019.1, 249405.9653, 720.8005499, 0.1915665858, 0.004399924763, 75.35009668, 6303626.846, 232262623.8, 81025.90202, 401.5966008, 0.3312204279, 0.005960207024, 79.92011791, 5782992.815, 176333295.5, 266779.0335, 722.1312172, 0.195636635, 0.00432083931, 74.49063551, 5771674.478, 176628018.1, 300361.1045, 768.1817046, 0.1959122875, 0.00434101672, 74.48954105, 6224764.378, 224335478.8, 139341.1677, 525.4751312, 0.2908824414, 0.00562393768, 79.29344775, 5789197.072, 177893227.5, 279535.2932, 757.6550862, 0.1941125425, 0.00434357794, 74.76372748, 5851123.864, 183356892.4, 253683.1447, 720.495876, 0.2034864694, 0.004418477985, 75.36831992, 6342460.04, 236700399.5, 72415.57461, 388.0944764, 0.3449097878, 0.006230072075, 80.14341823, 5805687.446, 177860038.8, 247987.1447, 709.7130717, 0.190772081, 0.004341891283, 74.66456482, 5849979.292, 184781041.3, 272066.996, 751.0294926, 0.1962101784, 0.004411731359, 75.67590465, 6241130.025, 227045237.3, 134638.3542, 519.5263684, 0.2757158794, 0.005501561375, 79.92254086, 5744871.908, 173122264.9, 285031.2992, 744.5943514, 0.1823672173, 0.004305971745, 74.09947391, 385.6534974, 227.4274624, 0.05034623316, -1.145387282, 0.006819187968, 7.972791278, 0.03114355231, 272, 0.001014201905, 4, 1, 0.001014201905, 299.7431688, 218.3093957, 0.0561909943, -1.265557764, 0.02331215435, 5.904351594, 0.05936739659, 272, 0.003572320789, 1, 0, 0, 347.8286708, 230.5453055, 0.08156313173, -1.023362654, 0.03645299184, 6.06695442, 0.1074899943, 515, 0.0118908101, 4, 3, 0.02305061549, 287.8824833, 218.2097295, 0.06132639859, -1.250367719, 0.05039163982, 4.617230875, 0.1046312178, 515, 0.01324452002, 3, 3, 0.0338043016, 0
M, 68, T3, N1, IIIA, squamoso, -, -, si, 591.7831132, 342.4094196, 0.1022808598, -1.554279935, 0.001464406291, 9.757905975, 0.004276710684, 1040, 8.039617908e-05, 1121, 0, 0, 4054610.627, 193898171.2, 427862.902, 1293.737816, 0.1286440797, 0.002749500078, 102.2139486, 4469712.481, 251010790.7, 162725.8038, 803.2384404, 0.2563561886, 0.003457521023, 110.6914869, 3990549.665, 182033002.8, 444966.3462, 1353.11897, 0.1219675557, 0.002681596534, 99.75877029, 4045008.911, 191255212.3, 426938.4431, 1310.380155, 0.1238256797, 0.00272819823, 101.6282021, 4556598.98, 262641202.8, 89585.95401, 584.1024744, 0.3269791738, 0.003820964279, 111.7791448, 4053758.473, 188066553.3, 374669.3017, 1238.865784, 0.12950219, 0.002736506576, 100.8949396, 3975980.03, 185777478.3, 518126.8615, 1459.950262, 0.1110957838, 0.002668228219, 100.5649156, 4477659.5, 254019855.5, 196675.3294, 876.7705574, 0.2389544075, 0.003448837866, 111.0537228, 4052875.289, 191092461.5, 402138.101, 1262.166958, 0.1225410213, 0.002759807424, 101.5517218, 4083079.246, 194266366.6, 371396.151, 1211.808548, 0.1338653217, 0.002788355648, 102.151513, 4546300.258, 261949057.3, 107975.6788, 660.6955761, 0.2922545912, 0.003707021258, 111.921381, 4008701.23, 185336329.3, 444163.6818, 1354.633592, 0.1175135685, 0.002706833914, 100.3876938, 4079171.974, 191145238.5, 354490.916, 1202.606098, 0.1338850277, 0.002780859396, 101.4562723, 4079171.974, 191145238.5, 354490.916, 1202.606098, 0.1338850277, 0.002780859396, 101.4562723, 4008701.23, 185336329.3, 444163.6818, 1354.633592, 0.1175135685, 0.002706833914, 100.3876938, 4546300.258, 261949057.3, 107975.6788, 660.6955761, 0.2922545912, 0.003707021258, 111.921381, 4083079.246, 194266366.6, 371396.151, 1211.808548, 0.1338653217, 0.002788355648, 102.151513, 4052875.289, 191092461.5, 402138.101, 1262.166958, 0.1225410213, 0.002759807424, 101.5517218, 4477659.5, 254019855.5, 196675.3294, 876.7705574, 0.2389544075, 0.003448837866, 111.0537228, 3975980.03, 185777478.3, 518126.8615, 1459.950262, 0.1110957838, 0.002668228219, 100.5649156, 4053758.473, 188066553.3, 374669.3017, 1238.865784, 0.12950219, 0.002736506576, 100.8949396, 4556598.98, 262641202.8, 89585.95401, 584.1024744, 0.3269791738, 0.003820964279, 111.7791448, 4045008.911, 191255212.3, 426938.4431, 1310.380155, 0.1238256797, 0.00272819823, 101.6282021, 3990549.665, 182033002.8, 444966.3462, 1353.11897, 0.1219675557, 0.002681596534, 99.75877029, 4469712.481, 251010790.7, 162725.8038, 803.2384404, 0.2563561886, 0.003457521023, 110.6914869, 4054610.627, 193898171.2, 427862.902, 1293.737816, 0.1286440797, 0.002749500078, 102.2139486, 377.8689454, 227.1127835, 0.0273977729, -1.119319942, 0.008311705583, 7.594834412, 0.03571428571, 132, 0.00128787955, 4, 3, 0.002449689633, 291.3966897, 217.967525, 0.06851042063, -1.290916324, 0.03355890926, 5.457644927, 0.07483930211, 272, 0.005641606819, 1, 0, 0, 353.8844365, 228.4157761, 0.06810326556, -1.051835203, 0.02103826704, 6.459601774, 0.07118499574, 515, 0.005232646452, 4, 4, 0.01005109967, 283.7895242, 216.8381102, 0.07432422673, -1.278310677, 0.04527730164, 4.654912916, 0.07483930211, 272, 0.005600921141, 3, 3, 0.0169411013, 0
M, 62, T2, N2, IIIA, squamoso, -, -, -, 912.1583583, 227.3643234, -2.171608666, 3.946738213, 0.004101247353, 8.670384073, 0.00888369968, 1036, 0.0003493391059, 0, 0, 0, 7601545.192, 428701688.1, 260377.5644, 818.7510622, 0.2049688177, 0.004637618401, 96.97536046, 8386323.221, 570860760.4, 74304.02824, 466.3366658, 0.3229691775, 0.006061468887, 104.0989129, 7725912.036, 446249409.5, 255551.4759, 827.231942, 0.210918592, 0.004790916742, 97.69822973, 7710796.637, 444628285.4, 220638.4714, 763.2666833, 0.2131189873, 0.004775299552, 97.81030139, 8551972.138, 602383178.6, 42419.25619, 378.643839, 0.3706232112, 0.006585644266, 104.9127243, 7668167.717, 436476278.3, 266533.9345, 843.5566108, 0.2163420443, 0.004702523444, 97.15982402, 7767057.314, 454379894.8, 217005.9203, 759.7673082, 0.2148305373, 0.004794602399, 98.46162183, 8412051.217, 574481459.2, 73652.29393, 468.8767808, 0.3361874982, 0.006317465872, 103.7713727, 7562658.074, 421439576.1, 310220.6011, 906.0992252, 0.1998724596, 0.004542728352, 96.38926932, 7602125.322, 427518877.9, 269158.3032, 839.3254186, 0.2099081621, 0.004636993713, 96.78689628, 8468497.911, 588260088.4, 40678.40715, 352.7055736, 0.3888916746, 0.006837518313, 103.9717294, 7768411.445, 453195670.2, 218439.2474, 761.6618345, 0.2257073889, 0.004805222089, 98.2477103, 7710534.657, 442955830.4, 223969.2812, 763.1757061, 0.2269320385, 0.004839392501, 97.51279664, 7710534.657, 442955830.4, 223969.2812, 763.1757061, 0.2269320385, 0.004839392501, 97.51279664, 7768411.445, 453195670.2, 218439.2474, 761.6618345, 0.2257073889, 0.004805222089, 98.2477103, 8468497.911, 588260088.4, 40678.40715, 352.7055736, 0.3888916746, 0.006837518313, 103.9717294, 7602125.322, 427518877.9, 269158.3032, 839.3254186, 0.2099081621, 0.004636993713, 96.78689628, 7562658.074, 421439576.1, 310220.6011, 906.0992252, 0.1998724596, 0.004542728352, 96.38926932, 8412051.217, 574481459.2, 73652.29393, 468.8767808, 0.3361874982, 0.006317465872, 103.7713727, 7767057.314, 454379894.8, 217005.9203, 759.7673082, 0.2148305373, 0.004794602399, 98.46162183, 7668167.717, 436476278.3, 266533.9345, 843.5566108, 0.2163420443, 0.004702523444, 97.15982402, 8551972.138, 602383178.6, 42419.25619, 378.643839, 0.3706232112, 0.006585644266, 104.9127243, 7710796.637, 444628285.4, 220638.4714, 763.2666833, 0.2131189873, 0.004775299552, 97.81030139, 7725912.036, 446249409.5, 255551.4759, 827.231942, 0.210918592, 0.004790916742, 97.69822973, 8386323.221, 570860760.4, 74304.02824, 466.3366658, 0.3229691775, 0.006061468887, 104.0989129, 7601545.192, 428701688.1, 260377.5644, 818.7510622, 0.2049688177, 0.004637618401, 96.97536046, 380.8379147, 222.8656732, -0.001495691342, -1.102124818, 0.006524892883, 8.040471276, 0.0253968254, 768, 0.0006477982139, 4, 2, 0.0006843984245, 305.9453064, 220.2684218, 0.105063608, -1.174416114, 0.02097912383, 6.032274907, 0.05513784461, 272, 0.00306966944, 1, 0, 0, 340.0713178, 230.6001712, -0.001792469972, -1.045551235, 0.04552912617, 5.865022262, 0.1332774518, 3, 0.01807048911, 4, 5, 0.05555146452, 291.7706384, 221.8944148, 0.1019095821, -1.149120603, 0.05619248126, 4.553965499, 0.1304833752, 3, 0.01866666027, 3, 3, 0.04238514922, 0
M, 72, T3, N2, IIIA, squamoso, -, -, -, 670.245935, 369.4879892, -0.4765779046, -1.437235763, 0.001725593907, 9.615740061, 0.004971434849, 1, 2.518063427e-05, 1114, 0, 0, 4585381.755, 178380605.1, 352099.3499, 1033.269933, 0.1461321862, 0.002604447613, 92.56090869, 5062624.303, 233317219.8, 131830.4921, 617.4488878, 0.3032753092, 0.003588642954, 99.72958099, 4628657.881, 181255242.4, 280074.6211, 916.4981255, 0.1545014992, 0.002646051809, 93.1874622, 4654732.991, 184259739.4, 287021.7676, 933.5296176, 0.1649928155, 0.002697900881, 93.4878165, 5153871.252, 243952696.6, 68967.53137, 434.7970507, 0.3716864193, 0.003979509996, 100.5342772, 4653781.102, 182810350.3, 264611.5756, 897.6270932, 0.1663364627, 0.002684907379, 93.25534748, 4654425.185, 184808944.3, 281320.9355, 918.6020995, 0.1601820095, 0.002695464599, 93.7123775, 5099907.348, 237340822.5, 102478.6763, 515.4871282, 0.3247833999, 0.003773175676, 99.93770946, 4602784.067, 178519300.1, 309710.7433, 973.3831542, 0.1561544276, 0.002628498087, 92.54341726, 4642134.011, 182375076.7, 299408.7846, 965.2459385, 0.1531862127, 0.002680909378, 93.07095231, 5184952.162, 247239164.7, 60021.5931, 419.1257186, 0.3769768006, 0.004201648913, 100.6861334, 4700272.216, 188362578.4, 247316.8158, 873.4341415, 0.163125066, 0.002747813422, 94.16716563, 4707487.652, 187866447.1, 239405.4386, 862.2269433, 0.1806262142, 0.002749625016, 93.94509417, 4707487.652, 187866447.1, 239405.4386, 862.2269433, 0.1806262142, 0.002749625016, 93.94509417, 4700272.216, 188362578.4, 247316.8158, 873.4341415, 0.163125066, 0.002747813422, 94.16716563, 5184952.162, 247239164.7, 60021.5931, 419.1257186, 0.3769768006, 0.004201648913, 100.6861334, 4642134.011, 182375076.7, 299408.7846, 965.2459385, 0.1531862127, 0.002680909378, 93.07095231, 4602784.067, 178519300.1, 309710.7433, 973.3831542, 0.1561544276, 0.002628498087, 92.54341726, 5099907.348, 237340822.5, 102478.6763, 515.4871282, 0.3247833999, 0.003773175676, 99.93770946, 4654425.185, 184808944.3, 281320.9355, 918.6020995, 0.1601820095, 0.002695464599, 93.7123775, 4653781.102, 182810350.3, 264611.5756, 897.6270932, 0.1663364627, 0.002684907379, 93.25534748, 5153871.252, 243952696.6, 68967.53137, 434.7970507, 0.3716864193, 0.003979509996, 100.5342772, 4654732.991, 184259739.4, 287021.7676, 933.5296176, 0.1649928155, 0.002697900881, 93.4878165, 4628657.881, 181255242.4, 280074.6211, 916.4981255, 0.1545014992, 0.002646051809, 93.1874622, 5062624.303, 233317219.8, 131830.4921, 617.4488878, 0.3032753092, 0.003588642954, 99.72958099, 4585381.755, 178380605.1, 352099.3499, 1033.269933, 0.1461321862, 0.002604447613, 92.56090869, 378.2817767, 218.3908412, -0.01376745188, -1.160245361, 0.01227079705, 7.252058139, 0.05384615385, 648, 0.002905982906, 4, 3, 0.00231858186, 292.7416444, 215.1868472, 0.01264117143, -1.321362816, 0.03452261549, 5.456273428, 0.08717948718, 528, 0.007606837607, 1, 1, 0.001083174782, 353.6080144, 223.6668194, 0.009296432417, -1.107193332, 0.02553797974, 6.121173883, 0.07092547093, 3, 0.005165674945, 4, 4, 0.01134997682, 284.8959891, 215.6645979, 0.02465943192, -1.319019138, 0.04679659941, 4.638506516, 0.08717948718, 528, 0.007600262985, 3, 4, 0.0227368418, 0
M, 75, T1, N1, IIA, adenocarcinoma, -, -, -, 633.9437572, 357.1473189, -0.179402374, -1.57183916, 0.001494036896, 9.772572915, 0.004618175821, 1031, 8.564683501e-05, 1129, 0, 0, 2611940.18, 34284750.3, 296240.5479, 830.2144464, 0.06351369404, 0.001415854484, 58.90537422, 3085650.361, 56777492.4, 77886.01775, 424.2341915, 0.1527100217, 0.001878748009, 68.66509063, 2647171.234, 35739839.75, 254843.0662, 775.2156961, 0.068748688, 0.001434345238, 59.87717864, 2625411.984, 34735497.53, 275501.9533, 804.6270932, 0.06736420839, 0.001427598611, 59.19008726, 3137913.728, 58837669.56, 43430.28918, 325.3804049, 0.1994397413, 0.001987880935, 69.09160124, 2652097.021, 35540919.95, 250021.3307, 767.5731067, 0.06511592881, 0.001436156832, 59.65175109, 2620869.94, 34960792.9, 284896.7453, 818.4868783, 0.0657844701, 0.001426036892, 59.38343865, 3130361.166, 58312761.21, 78526.08698, 434.2069483, 0.1429298844, 0.001873375695, 68.90580276, 2638001.158, 35135039.97, 278070.9743, 811.0757311, 0.06652982247, 0.001426911455, 59.35023986, 2636519.254, 34867367.1, 268404.3672, 794.5356161, 0.06473438005, 0.001422913454, 59.21316242, 3149645.265, 59416400.6, 41145.92977, 315.1504624, 0.1779042795, 0.001948213272, 69.39043044, 2645922.384, 35529501.35, 251397.0732, 770.4153962, 0.07322627904, 0.001431034393, 59.73002279, 2651248.881, 35306750.12, 242605.127, 756.7955511, 0.06904291146, 0.001426599111, 59.53105651, 2651248.881, 35306750.12, 242605.127, 756.7955511, 0.06904291146, 0.001426599111, 59.53105651, 2645922.384, 35529501.35, 251397.0732, 770.4153962, 0.07322627904, 0.001431034393, 59.73002279, 3149645.265, 59416400.6, 41145.92977, 315.1504624, 0.1779042795, 0.001948213272, 69.39043044, 2636519.254, 34867367.1, 268404.3672, 794.5356161, 0.06473438005, 0.001422913454, 59.21316242, 2638001.158, 35135039.97, 278070.9743, 811.0757311, 0.06652982247, 0.001426911455, 59.35023986, 3130361.166, 58312761.21, 78526.08698, 434.2069483, 0.1429298844, 0.001873375695, 68.90580276, 2620869.94, 34960792.9, 284896.7453, 818.4868783, 0.0657844701, 0.001426036892, 59.38343865, 2652097.021, 35540919.95, 250021.3307, 767.5731067, 0.06511592881, 0.001436156832, 59.65175109, 3137913.728, 58837669.56, 43430.28918, 325.3804049, 0.1994397413, 0.001987880935, 69.09160124, 2625411.984, 34735497.53, 275501.9533, 804.6270932, 0.06736420839, 0.001427598611, 59.19008726, 2647171.234, 35739839.75, 254843.0662, 775.2156961, 0.068748688, 0.001434345238, 59.87717864, 3085650.361, 56777492.4, 77886.01775, 424.2341915, 0.1527100217, 0.001878748009, 68.66509063, 2611940.18, 34284750.3, 296240.5479, 830.2144464, 0.06351369404, 0.001415854484, 58.90537422, 393.2659076, 228.5155467, -0.06454103617, -1.140875431, 0.00890855989, 7.508873046, 0.03658536585, 497, 0.0013921938, 16, 3, 0.002577843956, 296.0698526, 217.6830907, 0.03611036726, -1.284953515, 0.03194428143, 5.553328101, 0.07209737828, 528, 0.00527605942, 1, 0, 0, 366.2376624, 233.1506542, -0.01649007931, -1.101199562, 0.025183402, 6.235107002, 0.0762195122, 259, 0.006116151101, 4, 4, 0.008130876827, 287.7725727, 217.7119599, 0.04948957737, -1.274866153, 0.04636422401, 4.644205636, 0.07418699187, 259, 0.00741849263, 3, 3, 0.02004481201, 0
F, 67, T1, N2, IIIA, adenocarcinoma, non_mutato, -, -, 565.8424677, 311.2667599, 0.2235403128, -1.345525144, 0.001148946213, 9.901679747, 0.002512329022, 198, 1.816697983e-05, 0, 0, 0, 1675408.647, 14899699.29, 398092.5409, 991.9490127, 0.02399242378, 0.001067278794, 49.43406727, 2160384.171, 30124460.36, 59954.49888, 382.4458885, 0.1131973831, 0.001438718051, 61.48643694, 1716542.447, 15213784.88, 369472.1267, 953.3014246, 0.02328298834, 0.001069340263, 49.47480757, 1699760.185, 15290434.54, 387771.4201, 984.5543614, 0.02563548809, 0.001072151357, 49.69296338, 2184755.065, 30920468.96, 38056.95401, 308.8540365, 0.1371650926, 0.001493565624, 61.86591392, 1706316.686, 14958496.97, 364083.3319, 942.336166, 0.02588064453, 0.001063343262, 49.30273586, 1705843.217, 15466445.88, 395105.7801, 995.5541115, 0.0266399848, 0.001073588139, 49.81422554, 2134650.334, 29182032.26, 76381.40065, 434.9582604, 0.09568516664, 0.001408545639, 60.92466736, 1676308.711, 14499598.85, 379150.9963, 953.44014, 0.02956053556, 0.001057283792, 48.99088147, 1684973.592, 14796034.65, 378651.3644, 959.3874031, 0.02628833051, 0.00106240623, 49.28511079, 2181630.45, 30745011.64, 36480.85229, 297.5741065, 0.129984347, 0.001484507653, 61.78846537, 1719592.663, 15430176.83, 372990.9988, 962.9027743, 0.02576389113, 0.001071651607, 49.70792579, 1712267.894, 15213436.28, 365035.7086, 949.516121, 0.02423087725, 0.001069902482, 49.55357629, 1712267.894, 15213436.28, 365035.7086, 949.516121, 0.02423087725, 0.001069902482, 49.55357629, 1719592.663, 15430176.83, 372990.9988, 962.9027743, 0.02576389113, 0.001071651607, 49.70792579, 2181630.45, 30745011.64, 36480.85229, 297.5741065, 0.129984347, 0.001484507653, 61.78846537, 1684973.592, 14796034.65, 378651.3644, 959.3874031, 0.02628833051, 0.00106240623, 49.28511079, 1676308.711, 14499598.85, 379150.9963, 953.44014, 0.02956053556, 0.001057283792, 48.99088147, 2134650.334, 29182032.26, 76381.40065, 434.9582604, 0.09568516664, 0.001408545639, 60.92466736, 1705843.217, 15466445.88, 395105.7801, 995.5541115, 0.0266399848, 0.001073588139, 49.81422554, 1706316.686, 14958496.97, 364083.3319, 942.336166, 0.02588064453, 0.001063343262, 49.30273586, 2184755.065, 30920468.96, 38056.95401, 308.8540365, 0.1371650926, 0.001493565624, 61.86591392, 1699760.185, 15290434.54, 387771.4201, 984.5543614, 0.02563548809, 0.001072151357, 49.69296338, 1716542.447, 15213784.88, 369472.1267, 953.3014246, 0.02328298834, 0.001069340263, 49.47480757, 2160384.171, 30124460.36, 59954.49888, 382.4458885, 0.1131973831, 0.001438718051, 61.48643694, 1675408.647, 14899699.29, 398092.5409, 991.9490127, 0.02399242378, 0.001067278794, 49.43406727, 374.5221152, 215.2353206, -0.06358292559, -1.113733451, 0.01362780745, 6.888314675, 0.03418803419, 265, 0.001209913069, 4, 5, 0.003636181608, 285.908389, 211.3095764, 0.01600487199, -1.387778933, 0.04587454285, 5.111332453, 0.1025641026, 272, 0.01065180072, 1, 0, 0, 354.4673924, 218.5307626, -0.06436911386, -1.074913226, 0.02211614336, 6.084592052, 0.0598857564, 3, 0.003653208546, 4, 4, 0.006120918187, 280.1538355, 211.4351588, 0.0100904408, -1.393375289, 0.05390659001, 4.491256894, 0.1025641026, 272, 0.01051939513, 3, 3, 0.01874801542, 0
M, 79, T3, N3, IIIB, adenocarcinoma, non_mutato, non_mutato, -, 812.4937501, 321.1117385, -1.021488629, -0.03431472443, 0.002631075694, 9.343494544, 0.006994968531, 1048, 0.0001995392484, 1170, 0, 0, 9447690.065, 1143206110, 587198.4581, 1653.47938, 0.2225557114, 0.005818090591, 143.199555, 10398903.76, 1458668524, 229073.4964, 1015.261935, 0.4052580566, 0.007977885559, 151.6793177, 9547573.808, 1161571860, 516202.0052, 1544.831042, 0.2322317466, 0.005922600829, 143.6252857, 9529185.376, 1161766789, 500509.8773, 1535.470382, 0.2378074834, 0.005874687289, 143.9858813, 10588144.67, 1524264750, 115990.7598, 748.9967508, 0.453203984, 0.008757183361, 152.9162018, 9601173.454, 1175077478, 474874.3474, 1478.23894, 0.2346999949, 0.006054972135, 143.9424424, 9523123.339, 1159162776, 495583.4931, 1531.436641, 0.2176907993, 0.005859819724, 143.9772757, 10489138.76, 1488524723, 162881.4721, 874.4923769, 0.3976516625, 0.008199337319, 152.6343042, 9573108.148, 1171185242, 518966.0722, 1532.311172, 0.2345518545, 0.00602348788, 143.7682796, 9565835.96, 1171781310, 510177.6978, 1534.313672, 0.227500136, 0.005937593332, 144.079942, 10602414.91, 1532256426, 101765.8048, 693.8007998, 0.5017862901, 0.009190779036, 152.6834175, 9591821.836, 1174399987, 456707.1785, 1460.605599, 0.2335205791, 0.005970826713, 144.2950803, 9625494.302, 1182736469, 436203.5359, 1420.049238, 0.2472254051, 0.006056721261, 144.3720295, 9625494.302, 1182736469, 436203.5359, 1420.049238, 0.2472254051, 0.006056721261, 144.3720295, 9591821.836, 1174399987, 456707.1785, 1460.605599, 0.2335205791, 0.005970826713, 144.2950803, 10602414.91, 1532256426, 101765.8048, 693.8007998, 0.5017862901, 0.009190779036, 152.6834175, 9565835.96, 1171781310, 510177.6978, 1534.313672, 0.227500136, 0.005937593332, 144.079942, 9573108.148, 1171185242, 518966.0722, 1532.311172, 0.2345518545, 0.00602348788, 143.7682796, 10489138.76, 1488524723, 162881.4721, 874.4923769, 0.3976516625, 0.008199337319, 152.6343042, 9523123.339, 1159162776, 495583.4931, 1531.436641, 0.2176907993, 0.005859819724, 143.9772757, 9601173.454, 1175077478, 474874.3474, 1478.23894, 0.2346999949, 0.006054972135, 143.9424424, 10588144.67, 1524264750, 115990.7598, 748.9967508, 0.453203984, 0.008757183361, 152.9162018, 9529185.376, 1161766789, 500509.8773, 1535.470382, 0.2378074834, 0.005874687289, 143.9858813, 9547573.808, 1161571860, 516202.0052, 1544.831042, 0.2322317466, 0.005922600829, 143.6252857, 10398903.76, 1458668524, 229073.4964, 1015.261935, 0.4052580566, 0.007977885559, 151.6793177, 9447690.065, 1143206110, 587198.4581, 1653.47938, 0.2225557114, 0.005818090591, 143.199555, 384.8276677, 223.9649763, 0.004479600605, -1.127322145, 0.006636283726, 8.005958548, 0.02755376344, 768, 0.0007673394323, 20, 2, 0.000824655375, 305.190639, 223.9796492, 0.09520813959, -1.208934125, 0.02161679512, 5.970336407, 0.04577861163, 16, 0.002113281401, 1, 0, 0, 346.5033041, 227.1616756, 0.0419439776, -1.015889438, 0.03913018862, 6.027163557, 0.1176075269, 515, 0.01431433547, 4, 5, 0.04878102959, 292.6955358, 223.8299192, 0.1077872638, -1.173726949, 0.05151108857, 4.612255829, 0.1142473118, 515, 0.01490327639, 3, 3, 0.03662857468, 0
M, 57, T3, N2, IIIA, squamoso, -, -, -, 997.1533991, 229.0064182, -1.071015068, 4.238411716, 0.003733782476, 9.146461976, 0.009481075049, 1043, 0.0004355105951, 1881, 0, 0, 52446012.19, 1.204524726e+11, 1077779.747, 4243.473132, 1.303298463, 0.1089827518, 499.1125776, 55053222.62, 1.392983664e+11, 443085.8385, 2779.727568, 1.770702093, 0.134491246, 514.3919351, 52598400.26, 1.217405123e+11, 1009863.003, 4176.35866, 1.294044998, 0.1097772295, 501.7069366, 52656607.69, 1.218433323e+11, 969901.0757, 4033.934516, 1.332836742, 0.111970008, 499.7409614, 55607592.32, 1.429894868e+11, 229988.5501, 2122.819545, 2.112244612, 0.1529201554, 510.571163, 52736357.3, 1.220972122e+11, 873205.3224, 3914.293677, 1.340806931, 0.1125475317, 500.3288402, 52520035.08, 1.216626954e+11, 1137986.556, 4342.703574, 1.261768967, 0.1085025544, 501.7531567, 55023327.8, 1.388770085e+11, 527852.1562, 3033.268933, 1.702227384, 0.1319081002, 514.5968955, 52521070.96, 1.209019073e+11, 1034016.898, 4201.086728, 1.3050865, 0.1094840636, 500.0970648, 52604436.31, 1.212409496e+11, 969521.104, 4031.832792, 1.326587252, 0.1114185338, 498.9113602, 55353616.3, 1.41205176e+11, 327912.0837, 2392.594601, 1.976131334, 0.1452323123, 511.0822657, 52666371.65, 1.222188511e+11, 994064.2439, 4090.36141, 1.307162132, 0.110899106, 501.3390915, 52824198.92, 1.225201944e+11, 812856.3834, 3699.96001, 1.444532004, 0.1166519168, 498.5961761, 52824198.92, 1.225201944e+11, 812856.3834, 3699.96001, 1.444532004, 0.1166519168, 498.5961761, 52666371.65, 1.222188511e+11, 994064.2439, 4090.36141, 1.307162132, 0.110899106, 501.3390915, 55353616.3, 1.41205176e+11, 327912.0837, 2392.594601, 1.976131334, 0.1452323123, 511.0822657, 52604436.31, 1.212409496e+11, 969521.104, 4031.832792, 1.326587252, 0.1114185338, 498.9113602, 52521070.96, 1.209019073e+11, 1034016.898, 4201.086728, 1.3050865, 0.1094840636, 500.0970648, 55023327.8, 1.388770085e+11, 527852.1562, 3033.268933, 1.702227384, 0.1319081002, 514.5968955, 52520035.08, 1.216626954e+11, 1137986.556, 4342.703574, 1.261768967, 0.1085025544, 501.7531567, 52736357.3, 1.220972122e+11, 873205.3224, 3914.293677, 1.340806931, 0.1125475317, 500.3288402, 55607592.32, 1.429894868e+11, 229988.5501, 2122.819545, 2.112244612, 0.1529201554, 510.571163, 52656607.69, 1.218433323e+11, 969901.0757, 4033.934516, 1.332836742, 0.111970008, 499.7409614, 52598400.26, 1.217405123e+11, 1009863.003, 4176.35866, 1.294044998, 0.1097772295, 501.7069366, 55053222.62, 1.392983664e+11, 443085.8385, 2779.727568, 1.770702093, 0.134491246, 514.3919351, 52446012.19, 1.204524726e+11, 1077779.747, 4243.473132, 1.303298463, 0.1089827518, 499.1125776, 381.1887598, 226.0559962, -0.02743316532, -1.121655175, 0.005182591835, 8.375662674, 0.02067183463, 257, 0.0007266251454, 52, 1, 0.0007266251454, 303.4965032, 218.2261811, 0.03527228208, -1.263620499, 0.01928854536, 6.090221159, 0.03737191079, 16, 0.001428418212, 1, 0, 0, 339.2342691, 228.7071655, 0.03874907152, -1.04943621, 0.04477964224, 6.00941326, 0.1210902592, 515, 0.0150401985, 4, 4, 0.0548859208, 289.6510242, 218.0337911, 0.05001475756, -1.243726772, 0.05481621431, 4.582924659, 0.1169198689, 515, 0.01524373552, 3, 3, 0.04251038696, 0
F, 71, T3, N2, IIIA, adenocarcinoma, -, -, -, 698.6709, 340.8496951, -0.3630935399, -1.537153256, 0.0026073216, 9.348261429, 0.00822, 1036, 0.0003029836, 0, 0, 0, 6929893.36, 623643784.3, 588239.6491, 1631.68108, 0.2415264855, 0.006182345941, 126.5018384, 7361404.709, 743556821.5, 178432.9753, 907.5166208, 0.3718848256, 0.007921538736, 134.1925642, 6849875.336, 605586507.4, 661439.5664, 1779.101475, 0.2346437544, 0.005941278989, 125.2295058, 6948886.778, 624662534.3, 561690.1197, 1613.644339, 0.2394284009, 0.006204397414, 126.4436076, 7446306.854, 764798543.6, 82381.77406, 618.243939, 0.4782986073, 0.00899081653, 134.5076926, 6886717.236, 611367173.5, 613138.0942, 1702.503624, 0.2200906354, 0.006041541352, 125.5824775, 6926158.264, 619452819.6, 590346.9625, 1666.869533, 0.2281550157, 0.006134869682, 126.029715, 7428068.929, 756114990.1, 122891.6788, 741.1649588, 0.4070699471, 0.008362505724, 134.373909, 6887966.923, 611478403.8, 616107.1817, 1681.659085, 0.2279260066, 0.006093702768, 125.5474407, 6933936.43, 621409707.2, 567909.7721, 1598.709823, 0.2273645982, 0.006211206509, 126.2444975, 7465865.052, 768771855.1, 82968.3954, 628.1579605, 0.4313355436, 0.00864423984, 134.9348256, 6910948.255, 615771674.2, 593022.4739, 1676.665834, 0.2325018843, 0.006116503866, 125.8021483, 6942721.612, 621283459.7, 551290.6793, 1599.094726, 0.2454669123, 0.006195589318, 126.170778, 6942721.612, 621283459.7, 551290.6793, 1599.094726, 0.2454669123, 0.006195589318, 126.170778, 6910948.255, 615771674.2, 593022.4739, 1676.665834, 0.2325018843, 0.006116503866, 125.8021483, 7465865.052, 768771855.1, 82968.3954, 628.1579605, 0.4313355436, 0.00864423984, 134.9348256, 6933936.43, 621409707.2, 567909.7721, 1598.709823, 0.2273645982, 0.006211206509, 126.2444975, 6887966.923, 611478403.8, 616107.1817, 1681.659085, 0.2279260066, 0.006093702768, 125.5474407, 7428068.929, 756114990.1, 122891.6788, 741.1649588, 0.4070699471, 0.008362505724, 134.373909, 6926158.264, 619452819.6, 590346.9625, 1666.869533, 0.2281550157, 0.006134869682, 126.029715, 6886717.236, 611367173.5, 613138.0942, 1702.503624, 0.2200906354, 0.006041541352, 125.5824775, 7446306.854, 764798543.6, 82381.77406, 618.243939, 0.4782986073, 0.00899081653, 134.5076926, 6948886.778, 624662534.3, 561690.1197, 1613.644339, 0.2394284009, 0.006204397414, 126.4436076, 6849875.336, 605586507.4, 661439.5664, 1779.101475, 0.2346437544, 0.005941278989, 125.2295058, 7361404.709, 743556821.5, 178432.9753, 907.5166208, 0.3718848256, 0.007921538736, 134.1925642, 6929893.36, 623643784.3, 588239.6491, 1631.68108, 0.2415264855, 0.006182345941, 126.5018384, 381.6287502, 221.2534175, -0.02620538535, -1.108768619, 0.0066115362, 7.993798268, 0.0231372549, 132, 0.0005494617455, 8, 2, 0.001082995739, 296.9085281, 215.7585361, 0.04086730696, -1.267719986, 0.02508652734, 5.843765252, 0.06186868687, 528, 0.003903017266, 1, 0, 0, 346.7747157, 225.7763478, 0.01108037666, -1.04911779, 0.033102772, 6.180882475, 0.0968013468, 515, 0.009722293077, 4, 4, 0.02839204207, 285.7279571, 215.9015276, 0.04694493077, -1.261389976, 0.04907772416, 4.625608381, 0.09299363057, 259, 0.01029115448, 3, 3, 0.03033882383, 0
M, 74, T3, N3, IIIB, adenocarcinoma, non_mutato, -, si, 883.0675236, 301.3845496, -0.4959940775, 5.386523882, 0.003427137958, 9.112462973, 0.007697652307, 1033, 0.0002776290028, 89, 0, 0, 10271805.29, 1147470661, 504527.6248, 1408.876031, 0.2338791698, 0.006370376913, 134.2591775, 11174198.43, 1457046957, 221142.8193, 907.5326168, 0.3626867607, 0.008468327807, 142.8299221, 10582325.58, 1236039632, 381456.6281, 1216.701075, 0.2523837582, 0.006884557291, 136.6677769, 10475688.14, 1205041667, 441442.7306, 1316.006248, 0.2585975473, 0.006746688734, 135.7222572, 11529790.54, 1582709549, 118511.6746, 678.3349163, 0.4155135742, 0.009368502663, 145.5740919, 10594573.84, 1233216490, 347733.8505, 1183.378155, 0.249828078, 0.006892990574, 136.5440088, 10521841.83, 1226526160, 467891.7111, 1337.899525, 0.2537561829, 0.006786106523, 136.4656089, 11344161.08, 1528866796, 182287.7378, 800.3126718, 0.3998237595, 0.008792977961, 144.8345198, 10423920.87, 1187745715, 417510.3054, 1278.99975, 0.2426311979, 0.006629997087, 135.3976594, 10390946.94, 1176234158, 432405.8625, 1310.447388, 0.229818299, 0.006534170007, 135.1083444, 11359213.53, 1526248958, 124037.2862, 666.2989253, 0.4711326782, 0.009839079845, 143.5203228, 10590037.11, 1240811347, 397640.3049, 1242.915771, 0.2543785921, 0.006884682229, 136.8187574, 10580963.51, 1228172330, 356819.4201, 1193.252687, 0.2690461047, 0.006946463834, 136.2590015, 10580963.51, 1228172330, 356819.4201, 1193.252687, 0.2690461047, 0.006946463834, 136.2590015, 10590037.11, 1240811347, 397640.3049, 1242.915771, 0.2543785921, 0.006884682229, 136.8187574, 11359213.53, 1526248958, 124037.2862, 666.2989253, 0.4711326782, 0.009839079845, 143.5203228, 10390946.94, 1176234158, 432405.8625, 1310.447388, 0.229818299, 0.006534170007, 135.1083444, 10423920.87, 1187745715, 417510.3054, 1278.99975, 0.2426311979, 0.006629997087, 135.3976594, 11344161.08, 1528866796, 182287.7378, 800.3126718, 0.3998237595, 0.008792977961, 144.8345198, 10521841.83, 1226526160, 467891.7111, 1337.899525, 0.2537561829, 0.006786106523, 136.4656089, 10594573.84, 1233216490, 347733.8505, 1183.378155, 0.249828078, 0.006892990574, 136.5440088, 11529790.54, 1582709549, 118511.6746, 678.3349163, 0.4155135742, 0.009368502663, 145.5740919, 10475688.14, 1205041667, 441442.7306, 1316.006248, 0.2585975473, 0.006746688734, 135.7222572, 10582325.58, 1236039632, 381456.6281, 1216.701075, 0.2523837582, 0.006884557291, 136.6677769, 11174198.43, 1457046957, 221142.8193, 907.5326168, 0.3626867607, 0.008468327807, 142.8299221, 10271805.29, 1147470661, 504527.6248, 1408.876031, 0.2338791698, 0.006370376913, 134.2591775, 383.0888947, 227.4433862, -0.02437102066, -1.16301212, 0.006377850673, 8.068962283, 0.02440377149, 644, 0.0006272284837, 36, 1, 0.0006272284837, 301.3743499, 216.9914349, 0.03389010239, -1.254574297, 0.02142760839, 5.956498064, 0.04048807543, 520, 0.001704498788, 1, 0, 0, 346.3349265, 233.8729393, 0.03331765375, -1.120046118, 0.03721278115, 6.100919802, 0.1079014444, 259, 0.0120368519, 4, 3, 0.0324370231, 288.9247269, 217.9518146, 0.04811100079, -1.247695272, 0.04930807631, 4.64951806, 0.106202209, 259, 0.01309508427, 3, 3, 0.03473879858, 0
M, 82, T3, N1, IIIA, adenocarcinoma, mutato, -, si, 885.6283764, 268.765238, -1.048140653, 0.927667143, 0.003749181993, 9.175502733, 0.0101775382, 1044, 0.000476723795, 1476, 0, 0, 19831372.03, 9106435999, 663785.3897, 2398.750312, 0.5911965225, 0.02874268936, 244.4970297, 21039682.01, 1.075852472e+10, 228518.4236, 1404.543614, 0.825044448, 0.03584376338, 254.7818591, 19862454.75, 9082152057, 717201.5724, 2443.848288, 0.5766828909, 0.02864598772, 243.7186731, 20007599.1, 9237974393, 584887.7666, 2240.112472, 0.6061467502, 0.02944290171, 244.8727563, 21269330.21, 1.104705633e+10, 103969.0665, 979.0274931, 1.028178503, 0.0404481484, 253.9618071, 19879938.56, 9100375809, 646678.6163, 2339.737566, 0.6032241052, 0.02892903368, 243.8317148, 20013462.59, 9243771776, 629306.9433, 2293.983004, 0.6074566324, 0.0292489362, 244.9138965, 21049900, 1.0841402e+10, 197033.2394, 1269.669833, 0.9062673591, 0.03751636447, 254.9284446, 19737347.28, 9002917863, 694268.6786, 2432.467633, 0.5713701961, 0.02853635504, 243.6026915, 19834410.83, 9099874267, 638716.7386, 2350.277181, 0.5884157103, 0.02895920609, 244.2356233, 21231045.74, 1.10697527e+10, 136850.4041, 1090.778555, 0.95484456, 0.03916054228, 255.3230287, 20002461.68, 9223444938, 628634.6446, 2281.861785, 0.603696216, 0.02925368383, 244.5615669, 20004400.57, 9219106902, 563798.5051, 2183.113472, 0.639732604, 0.03011331646, 244.2721068, 20004400.57, 9219106902, 563798.5051, 2183.113472, 0.639732604, 0.03011331646, 244.2721068, 20002461.68, 9223444938, 628634.6446, 2281.861785, 0.603696216, 0.02925368383, 244.5615669, 21231045.74, 1.10697527e+10, 136850.4041, 1090.778555, 0.95484456, 0.03916054228, 255.3230287, 19834410.83, 9099874267, 638716.7386, 2350.277181, 0.5884157103, 0.02895920609, 244.2356233, 19737347.28, 9002917863, 694268.6786, 2432.467633, 0.5713701961, 0.02853635504, 243.6026915, 21049900, 1.0841402e+10, 197033.2394, 1269.669833, 0.9062673591, 0.03751636447, 254.9284446, 20013462.59, 9243771776, 629306.9433, 2293.983004, 0.6074566324, 0.0292489362, 244.9138965, 19879938.56, 9100375809, 646678.6163, 2339.737566, 0.6032241052, 0.02892903368, 243.8317148, 21269330.21, 1.104705633e+10, 103969.0665, 979.0274931, 1.028178503, 0.0404481484, 253.9618071, 20007599.1, 9237974393, 584887.7666, 2240.112472, 0.6061467502, 0.02944290171, 244.8727563, 19862454.75, 9082152057, 717201.5724, 2443.848288, 0.5766828909, 0.02864598772, 243.7186731, 21039682.01, 1.075852472e+10, 228518.4236, 1404.543614, 0.825044448, 0.03584376338, 254.7818591, 19831372.03, 9106435999, 663785.3897, 2398.750312, 0.5911965225, 0.02874268936, 244.4970297, 378.885858, 225.2331428, 0.02559869515, -1.115754066, 0.005790570466, 8.227317504, 0.02143559489, 513, 0.0006887600369, 20, 2, 0.0006887600369, 303.1298133, 219.5346998, 0.0769612132, -1.214090201, 0.02071415324, 6.031568079, 0.04422419289, 16, 0.001978791606, 1, 0, 0, 339.3036162, 230.9918666, 0.07859858516, -1.041274537, 0.04154321991, 6.015602988, 0.1131397438, 3, 0.01301453939, 4, 5, 0.04870991561, 290.2663087, 220.4676779, 0.08769634305, -1.195801701, 0.05319162623, 4.592827989, 0.1097780096, 3, 0.01322623303, 3, 3, 0.03859248468, 0
M, 68, T2, N0, IIIA, adenocarcinoma, -, -, -, 970.637607, 167.0578564, -2.557523474, 18.76741688, 0.004692614003, 8.127474229, 0.007576503001, 1038, 0.0002194017114, 9, 0, 0, 4194790.286, 46668120.17, 47590.36916, 225.5973507, 0.1298778304, 0.001765054862, 49.91485647, 4725245.163, 68751159.31, 14799.37291, 149.8377906, 0.2049819632, 0.002340392158, 54.55263244, 4151224.661, 44521661.94, 39701.80605, 201.5701075, 0.1399403405, 0.001799600087, 49.05436274, 4219011.54, 47686293.5, 56262.76231, 234.1609598, 0.1364046277, 0.001793540618, 50.13112727, 4770230.715, 71359304.75, 17691.10947, 148.9295176, 0.2197102197, 0.00245527221, 54.93884938, 4141021.004, 44117914.67, 36914.09398, 196.9287678, 0.1508847624, 0.001778235771, 48.97021761, 4216392.486, 47675504.65, 68754.35941, 250.9662584, 0.133378769, 0.001792291242, 50.1161055, 4694376.048, 68182046.88, 27635.13397, 166.9070232, 0.206755347, 0.002361069318, 54.42396956, 4113157.548, 43079482.11, 39837.62459, 206.6548363, 0.1369576729, 0.001742566108, 48.71719692, 4168119.71, 45261044.08, 34198.16971, 199.3764059, 0.1394561084, 0.001786044366, 49.37027681, 4780506.349, 72114015.46, 6677.122719, 107.4701325, 0.2694185674, 0.00275243611, 54.50331731, 4201715.455, 46668932.12, 45746.63884, 212.2504374, 0.1581500906, 0.001832958406, 49.69270359, 4194813.28, 46330054.49, 36881.06848, 196.5666083, 0.155127196, 0.00185950763, 49.5096699, 4194813.28, 46330054.49, 36881.06848, 196.5666083, 0.155127196, 0.00185950763, 49.5096699, 4201715.455, 46668932.12, 45746.63884, 212.2504374, 0.1581500906, 0.001832958406, 49.69270359, 4780506.349, 72114015.46, 6677.122719, 107.4701325, 0.2694185674, 0.00275243611, 54.50331731, 4168119.71, 45261044.08, 34198.16971, 199.3764059, 0.1394561084, 0.001786044366, 49.37027681, 4113157.548, 43079482.11, 39837.62459, 206.6548363, 0.1369576729, 0.001742566108, 48.71719692, 4694376.048, 68182046.88, 27635.13397, 166.9070232, 0.206755347, 0.002361069318, 54.42396956, 4216392.486, 47675504.65, 68754.35941, 250.9662584, 0.133378769, 0.001792291242, 50.1161055, 4141021.004, 44117914.67, 36914.09398, 196.9287678, 0.1508847624, 0.001778235771, 48.97021761, 4770230.715, 71359304.75, 17691.10947, 148.9295176, 0.2197102197, 0.00245527221, 54.93884938, 4219011.54, 47686293.5, 56262.76231, 234.1609598, 0.1364046277, 0.001793540618, 50.13112727, 4151224.661, 44521661.94, 39701.80605, 201.5701075, 0.1399403405, 0.001799600087, 49.05436274, 4725245.163, 68751159.31, 14799.37291, 149.8377906, 0.2049819632, 0.002340392158, 54.55263244, 4194790.286, 46668120.17, 47590.36916, 225.5973507, 0.1298778304, 0.001765054862, 49.91485647, 390.681969, 229.2993367, 0.00920509505, -1.143878449, 0.005673227281, 8.068156931, 0.01801801802, 257, 0.0005970089567, 28, 0, 0, 303.9566687, 215.7039983, 0.01867408008, -1.269160459, 0.02011406041, 6.023353097, 0.04115226337, 528, 0.001736904943, 1, 0, 0, 348.8722426, 239.5968744, 0.06774471156, -1.102596488, 0.04278630975, 5.990781524, 0.1227739367, 3, 0.01533009483, 4, 3, 0.03857483363, 289.9522131, 217.6211764, 0.03468809734, -1.26593737, 0.05435036201, 4.585666533, 0.1208883302, 3, 0.01614167337, 3, 3, 0.04059103817, 0
M, 72, T2, N2, IIIA, adenocarcinoma, non_mutato, non_mutato, -, 895.4678355, 287.1083577, -1.892734445, 2.752205919, 0.004173735965, 8.745344845, 0.008501284462, 1041, 0.0003126112401, 1177, 0, 0, 7051044.906, 320494221.4, 283499.6666, 818.4593852, 0.1747385493, 0.003835581969, 89.77571752, 7927226.572, 459642155.8, 143028.7058, 553.2146963, 0.4299550703, 0.006998500312, 96.69904859, 7050568.057, 320539323.1, 274230.8873, 807.5821045, 0.1622046411, 0.00387137657, 89.74789167, 7129421.461, 328461150.6, 220768.89, 732.6745814, 0.1847031734, 0.0039647049, 90.32947003, 8064241.006, 481899485.8, 93752.14021, 453.3259185, 0.4677136757, 0.007887680667, 97.20963077, 7057004.748, 320246340.5, 264837.8318, 790.9545114, 0.1769404491, 0.003891366574, 89.62340403, 7116832.864, 328199683.9, 240949.4859, 750.0377406, 0.1863194939, 0.003931471519, 90.40278925, 7927915.449, 460182992.4, 168227.1845, 587.2944264, 0.403451593, 0.006695152006, 96.88175416, 6985064.934, 312709631.3, 327775.7416, 859.4551362, 0.1760885603, 0.003828335593, 88.92116736, 7069547.624, 321029837.5, 256522.3484, 779.8470382, 0.1799940004, 0.003900299606, 89.64062143, 8081064.237, 485571240.2, 76760.79155, 408.0737316, 0.5327827301, 0.008520489223, 97.05775468, 7138020.001, 329298456.3, 206534.9525, 715.1844539, 0.1862202593, 0.004019115191, 90.36736656, 7149899.572, 329173239.7, 186526.1205, 686.055986, 0.1879101774, 0.00404641404, 90.21814456, 7149899.572, 329173239.7, 186526.1205, 686.055986, 0.1879101774, 0.00404641404, 90.21814456, 7138020.001, 329298456.3, 206534.9525, 715.1844539, 0.1862202593, 0.004019115191, 90.36736656, 8081064.237, 485571240.2, 76760.79155, 408.0737316, 0.5327827301, 0.008520489223, 97.05775468, 7069547.624, 321029837.5, 256522.3484, 779.8470382, 0.1799940004, 0.003900299606, 89.64062143, 6985064.934, 312709631.3, 327775.7416, 859.4551362, 0.1760885603, 0.003828335593, 88.92116736, 7927915.449, 460182992.4, 168227.1845, 587.2944264, 0.403451593, 0.006695152006, 96.88175416, 7116832.864, 328199683.9, 240949.4859, 750.0377406, 0.1863194939, 0.003931471519, 90.40278925, 7057004.748, 320246340.5, 264837.8318, 790.9545114, 0.1769404491, 0.003891366574, 89.62340403, 8064241.006, 481899485.8, 93752.14021, 453.3259185, 0.4677136757, 0.007887680667, 97.20963077, 7129421.461, 328461150.6, 220768.89, 732.6745814, 0.1847031734, 0.0039647049, 90.32947003, 7050568.057, 320539323.1, 274230.8873, 807.5821045, 0.1622046411, 0.00387137657, 89.74789167, 7927226.572, 459642155.8, 143028.7058, 553.2146963, 0.4299550703, 0.006998500312, 96.69904859, 7051044.906, 320494221.4, 283499.6666, 818.4593852, 0.1747385493, 0.003835581969, 89.77571752, 384.5714064, 227.492833, -0.0196138809, -1.15951741, 0.007297843488, 7.772536874, 0.02325581395, 132, 0.0005612267893, 4, 1, 0.0005612267893, 300.3225556, 220.3677525, 0.04942812634, -1.25991101, 0.02708781012, 5.694916461, 0.05408216329, 272, 0.002947866225, 1, 0, 0, 355.1883784, 232.6662595, 0.01645175182, -1.095457882, 0.02687475605, 6.303643338, 0.08512431521, 515, 0.007615701931, 4, 2, 0.01492040117, 290.2167777, 220.5960591, 0.05455255796, -1.251269093, 0.04468501523, 4.684856956, 0.08217446271, 515, 0.008942966854, 3, 3, 0.02355352546, 0
M, 64, T4, N2, IIIB, squamoso, -, -, si, 920.1854238, 243.7288894, -2.19345253, 3.949565342, 0.004671826613, 8.623645305, 0.0106433489, 1040, 0.0005430848088, 0, 0, 0, 25856422.68, 1.862407136e+10, 889469.9478, 2567.806798, 0.8170840848, 0.04582577175, 287.3012666, 27959701.2, 2.328614561e+10, 144550.6936, 1057.867283, 1.566874153, 0.07552460798, 294.9353493, 25580029, 1.823447861e+10, 988147.4696, 2723.214196, 0.7842277677, 0.04470408266, 286.2917809, 25837721.27, 1.861391438e+10, 908079.806, 2588.852787, 0.8017135401, 0.04592459733, 287.2814079, 28118082.17, 2.361319863e+10, 105451.8283, 931.9192702, 1.692278958, 0.08127710637, 293.3360289, 25700434.51, 1.842074329e+10, 927001.6848, 2630.177206, 0.8116610402, 0.04541147892, 286.8219791, 25720722.9, 1.844200798e+10, 988433.0832, 2683.379655, 0.8008469784, 0.04512162387, 287.0189262, 27903343.17, 2.302995352e+10, 218112.866, 1245.243439, 1.532970636, 0.07471313876, 293.7349368, 25733963.88, 1.847242803e+10, 927681.4469, 2609.397901, 0.8185968647, 0.04560931749, 286.9706692, 25845386.78, 1.862627162e+10, 878893.5406, 2547.047738, 0.8375305971, 0.04616247838, 287.2765879, 28170685.32, 2.368859225e+10, 95405.41315, 891.9260185, 1.850840078, 0.0858332655, 291.2314956, 25693570.09, 1.84033028e+10, 960125.4354, 2668.502624, 0.7929082913, 0.04520751842, 286.8454717, 25816707.89, 1.858595601e+10, 884457.1527, 2557.132717, 0.8489696453, 0.04628435493, 287.0412741, 25816707.89, 1.858595601e+10, 884457.1527, 2557.132717, 0.8489696453, 0.04628435493, 287.0412741, 25693570.09, 1.84033028e+10, 960125.4354, 2668.502624, 0.7929082913, 0.04520751842, 286.8454717, 28170685.32, 2.368859225e+10, 95405.41315, 891.9260185, 1.850840078, 0.0858332655, 291.2314956, 25845386.78, 1.862627162e+10, 878893.5406, 2547.047738, 0.8375305971, 0.04616247838, 287.2765879, 25733963.88, 1.847242803e+10, 927681.4469, 2609.397901, 0.8185968647, 0.04560931749, 286.9706692, 27903343.17, 2.302995352e+10, 218112.866, 1245.243439, 1.532970636, 0.07471313876, 293.7349368, 25720722.9, 1.844200798e+10, 988433.0832, 2683.379655, 0.8008469784, 0.04512162387, 287.0189262, 25700434.51, 1.842074329e+10, 927001.6848, 2630.177206, 0.8116610402, 0.04541147892, 286.8219791, 28118082.17, 2.361319863e+10, 105451.8283, 931.9192702, 1.692278958, 0.08127710637, 293.3360289, 25837721.27, 1.861391438e+10, 908079.806, 2588.852787, 0.8017135401, 0.04592459733, 287.2814079, 25580029, 1.823447861e+10, 988147.4696, 2723.214196, 0.7842277677, 0.04470408266, 286.2917809, 27959701.2, 2.328614561e+10, 144550.6936, 1057.867283, 1.566874153, 0.07552460798, 294.9353493, 25856422.68, 1.862407136e+10, 889469.9478, 2567.806798, 0.8170840848, 0.04582577175, 287.3012666, 387.4739731, 225.5499469, 0.00721793607, -1.100835574, 0.006230200327, 8.134281485, 0.02365451389, 257, 0.000766267022, 32, 1, 0.000766267022, 303.4422004, 218.3795736, 0.04956285, -1.243491208, 0.02114141145, 5.99412566, 0.04901960784, 528, 0.002442408915, 1, 0, 0, 348.5648924, 234.8536243, 0.05109630941, -1.055505228, 0.03970260056, 6.032810204, 0.1203426124, 3, 0.01470971331, 4, 4, 0.04700455383, 290.6860243, 219.7417197, 0.05574714909, -1.234759429, 0.05182112631, 4.613736563, 0.1177730193, 3, 0.01523813163, 3, 3, 0.0371516835, 0
M, 77, T2, N2, IIIA, adenocarcinoma, -, -, -, 848.9901808, 252.2752742, -1.60916834, 1.270597242, 0.003022154627, 8.902666274, 0.00612852983, 1045, 0.0001162386566, 0, 0, 0, 4977345.767, 135579040.2, 104464.3587, 479.055986, 0.141795107, 0.002377436133, 73.83732555, 5504601.69, 182874503.8, 61249.23644, 363.4618845, 0.2324666825, 0.003133120744, 78.98619667, 4963804.951, 134804774, 148575.7193, 533.6218445, 0.1412646835, 0.002383245728, 73.52257438, 5002433.085, 137526674.1, 100947.9428, 473.1169708, 0.1448861676, 0.002427973362, 74.04121969, 5593972.754, 191410342.9, 43358.19245, 317.3716571, 0.2657018042, 0.003394490043, 79.53100467, 4980687.918, 136117505.8, 132271.0527, 506.9097726, 0.1514882423, 0.00242653658, 73.67996039, 5001247.265, 137350594.4, 107109.872, 482.7213197, 0.1412412305, 0.002432658519, 73.97685958, 5565284.584, 187937336.8, 43307.09298, 315.9557611, 0.2568883747, 0.003317590997, 79.23924776, 4969185.918, 135106424.3, 124788.3249, 497.8250437, 0.1426811138, 0.002403485607, 73.60079016, 5003356.059, 137928849.4, 90130.31092, 441.6970757, 0.1517753089, 0.002428098299, 74.2002243, 5649293.035, 199173917.2, 14406.10147, 191.6795801, 0.3448191694, 0.003781671428, 80.031887, 5010424.104, 138465804.5, 104927.5491, 469.5341165, 0.1477865949, 0.002437281207, 74.17262795, 5020026.871, 139262321, 91832.22544, 442.3749063, 0.1565199916, 0.002491379155, 74.23586391, 5020026.871, 139262321, 91832.22544, 442.3749063, 0.1565199916, 0.002491379155, 74.23586391, 5010424.104, 138465804.5, 104927.5491, 469.5341165, 0.1477865949, 0.002437281207, 74.17262795, 5649293.035, 199173917.2, 14406.10147, 191.6795801, 0.3448191694, 0.003781671428, 80.031887, 5003356.059, 137928849.4, 90130.31092, 441.6970757, 0.1517753089, 0.002428098299, 74.2002243, 4969185.918, 135106424.3, 124788.3249, 497.8250437, 0.1426811138, 0.002403485607, 73.60079016, 5565284.584, 187937336.8, 43307.09298, 315.9557611, 0.2568883747, 0.003317590997, 79.23924776, 5001247.265, 137350594.4, 107109.872, 482.7213197, 0.1412412305, 0.002432658519, 73.97685958, 4980687.918, 136117505.8, 132271.0527, 506.9097726, 0.1514882423, 0.00242653658, 73.67996039, 5593972.754, 191410342.9, 43358.19245, 317.3716571, 0.2657018042, 0.003394490043, 79.53100467, 5002433.085, 137526674.1, 100947.9428, 473.1169708, 0.1448861676, 0.002427973362, 74.04121969, 4963804.951, 134804774, 148575.7193, 533.6218445, 0.1412646835, 0.002383245728, 73.52257438, 5504601.69, 182874503.8, 61249.23644, 363.4618845, 0.2324666825, 0.003133120744, 78.98619667, 4977345.767, 135579040.2, 104464.3587, 479.055986, 0.141795107, 0.002377436133, 73.83732555, 380.0637934, 217.1159046, 0.1302894674, -1.114983615, 0.009680320835, 7.6399003, 0.04349698536, 125, 0.001908309166, 0, 6, 0.004897407454, 302.5483889, 221.1841842, 0.07526302717, -1.241874546, 0.0256179638, 5.829967398, 0.05986218777, 16, 0.003621503041, 1, 0, 0, 345.1859459, 221.1046899, 0.1172705527, -0.955623534, 0.03677617581, 5.903915915, 0.09964047252, 515, 0.01019254729, 0, 5, 0.02074264431, 290.6305042, 220.3054615, 0.08609967664, -1.214100312, 0.05077078364, 4.592042114, 0.09912686184, 515, 0.01117386816, 3, 3, 0.0295917915, 0
F, 68, T4, N2, IIIB, adenocarcinoma, non_mutato, non_mutato, -, 772.1735896, 330.1235154, -0.837610177, -0.852833926, 0.002758558986, 9.334075742, 0.007666369286, 1036, 0.0002657986541, 1157, 0, 0, 10374379.26, 1725252346, 616836.7893, 1849.610597, 0.2935266329, 0.008411481234, 165.2195454, 11159085.88, 2111847939, 234340.1287, 1101.569358, 0.4974912838, 0.01146314271, 174.0615811, 10609280.23, 1843325118, 524478.1945, 1748.146963, 0.2998952838, 0.008786793554, 168.9656727, 10510807.85, 1783282112, 550365.0715, 1770.354161, 0.2970134627, 0.008666666125, 166.8380191, 11357942.02, 2202984441, 110074.3992, 775.3909023, 0.6704152222, 0.01352904713, 174.3146832, 10638339.47, 1839585946, 465445.7023, 1639.562859, 0.3104980161, 0.008864004944, 168.6280458, 10522041.93, 1801945982, 599961.3912, 1844.095976, 0.2988293939, 0.008645676621, 167.5138536, 11225272.81, 2141652123, 220104.3684, 1063.770557, 0.5514638208, 0.01196476687, 174.3068079, 10542649.34, 1798083980, 534590.4691, 1740.316171, 0.3107430709, 0.008735943982, 167.3236181, 10524412.46, 1781021874, 514369.181, 1694.739565, 0.3098062101, 0.008718952479, 166.7235551, 11340861.4, 2197180564, 140209.3169, 865.5253687, 0.5791775295, 0.01252942201, 175.2453539, 10630969.44, 1843107719, 503521.5889, 1704.193202, 0.3118829, 0.00890504692, 168.6579191, 10644369.38, 1832067781, 438716.1662, 1579.670832, 0.3284976334, 0.009003122876, 168.1082867, 10644369.38, 1832067781, 438716.1662, 1579.670832, 0.3284976334, 0.009003122876, 168.1082867, 10630969.44, 1843107719, 503521.5889, 1704.193202, 0.3118829, 0.00890504692, 168.6579191, 11340861.4, 2197180564, 140209.3169, 865.5253687, 0.5791775295, 0.01252942201, 175.2453539, 10524412.46, 1781021874, 514369.181, 1694.739565, 0.3098062101, 0.008718952479, 166.7235551, 10542649.34, 1798083980, 534590.4691, 1740.316171, 0.3107430709, 0.008735943982, 167.3236181, 11225272.81, 2141652123, 220104.3684, 1063.770557, 0.5514638208, 0.01196476687, 174.3068079, 10522041.93, 1801945982, 599961.3912, 1844.095976, 0.2988293939, 0.008645676621, 167.5138536, 10638339.47, 1839585946, 465445.7023, 1639.562859, 0.3104980161, 0.008864004944, 168.6280458, 11357942.02, 2202984441, 110074.3992, 775.3909023, 0.6704152222, 0.01352904713, 174.3146832, 10510807.85, 1783282112, 550365.0715, 1770.354161, 0.2970134627, 0.008666666125, 166.8380191, 10609280.23, 1843325118, 524478.1945, 1748.146963, 0.2998952838, 0.008786793554, 168.9656727, 11159085.88, 2111847939, 234340.1287, 1101.569358, 0.4974912838, 0.01146314271, 174.0615811, 10374379.26, 1725252346, 616836.7893, 1849.610597, 0.2935266329, 0.008411481234, 165.2195454, 388.9349958, 226.9861734, 0.006150064575, -1.124152564, 0.007148506999, 7.836884783, 0.02296211251, 132, 0.0005384628566, 8, 1, 0.0005384628566, 297.3350623, 221.0811588, 0.05613863913, -1.284671061, 0.02836393488, 5.689846004, 0.06850363567, 16, 0.00471797596, 1, 0, 0, 358.8231815, 228.8134008, 0.03254352138, -1.024266012, 0.02652964219, 6.326606282, 0.09405745769, 515, 0.009334517223, 4, 2, 0.01131243749, 287.8353852, 219.9153413, 0.06456713519, -1.266089572, 0.04585912112, 4.664348765, 0.09130263676, 515, 0.01019099441, 3, 3, 0.02272549209, 0
M, 65, T4, N2, IIIB, squamoso, -, -, -, 985.6732824, 141.2703998, -1.105330892, 12.57380694, 0.005663285154, 8.215341801, 0.01207202292, 1035, 0.0006244406966, 0, 0, 0, 9507944.263, 698328772.2, 118759.1957, 563.1387153, 0.3262703283, 0.008106508739, 103.0218661, 10431281.01, 933376053.6, 52801.53087, 384.3746563, 0.4919863754, 0.01101898982, 109.979634, 9255885.702, 640473098.1, 135338.4751, 599.1364659, 0.2923013486, 0.007573775139, 100.6894382, 9432413.96, 680629184.8, 112483.5919, 556.0827293, 0.3288847062, 0.007993565218, 102.2535015, 10641592.27, 983904879.2, 25311.986, 285.1347163, 0.5873434439, 0.01259676333, 109.9504334, 9392132.19, 668204855.1, 123517.3779, 571.2074481, 0.3167877023, 0.007841641189, 101.7314633, 9306865.954, 653303584.3, 123380.9493, 583.0737316, 0.2806563036, 0.007643990027, 101.2623757, 10551692.5, 960078904.5, 32885.71532, 332.1422144, 0.508984977, 0.0115243621, 110.282982, 9473329.275, 686575091.2, 125611.6601, 572.6453387, 0.3097970137, 0.007878622696, 102.5305779, 9510587.751, 697253222.6, 116731.8468, 558.4906273, 0.3190317559, 0.008072400795, 102.9316062, 10585511.69, 976113843, 24895.79905, 290.7108223, 0.5642314099, 0.01232471187, 110.2284535, 9300223.087, 650602587.1, 124756.7543, 580.4888778, 0.2990722143, 0.00773413245, 101.0639762, 9434460.98, 679110919.1, 111756.7376, 546.3691577, 0.3446749197, 0.008159981999, 101.9445275, 9434460.98, 679110919.1, 111756.7376, 546.3691577, 0.3446749197, 0.008159981999, 101.9445275, 9300223.087, 650602587.1, 124756.7543, 580.4888778, 0.2990722143, 0.00773413245, 101.0639762, 10585511.69, 976113843, 24895.79905, 290.7108223, 0.5642314099, 0.01232471187, 110.2284535, 9510587.751, 697253222.6, 116731.8468, 558.4906273, 0.3190317559, 0.008072400795, 102.9316062, 9473329.275, 686575091.2, 125611.6601, 572.6453387, 0.3097970137, 0.007878622696, 102.5305779, 10551692.5, 960078904.5, 32885.71532, 332.1422144, 0.508984977, 0.0115243621, 110.282982, 9306865.954, 653303584.3, 123380.9493, 583.0737316, 0.2806563036, 0.007643990027, 101.2623757, 9392132.19, 668204855.1, 123517.3779, 571.2074481, 0.3167877023, 0.007841641189, 101.7314633, 10641592.27, 983904879.2, 25311.986, 285.1347163, 0.5873434439, 0.01259676333, 109.9504334, 9432413.96, 680629184.8, 112483.5919, 556.0827293, 0.3288847062, 0.007993565218, 102.2535015, 9255885.702, 640473098.1, 135338.4751, 599.1364659, 0.2923013486, 0.007573775139, 100.6894382, 10431281.01, 933376053.6, 52801.53087, 384.3746563, 0.4919863754, 0.01101898982, 109.979634, 9507944.263, 698328772.2, 118759.1957, 563.1387153, 0.3262703283, 0.008106508739, 103.0218661, 384.936092, 227.8844255, 0.05415467794, -1.123775723, 0.005849619829, 8.162943154, 0.02059688945, 768, 0.000439957234, 32, 2, 0.000787294527, 306.4746156, 219.6628325, 0.05834588039, -1.222548545, 0.01945644662, 6.061329615, 0.03547209181, 384, 0.001258269297, 1, 0, 0, 345.2650395, 235.7340555, 0.1054033532, -1.037042997, 0.04266244035, 5.985003438, 0.120068161, 3, 0.01468489522, 4, 5, 0.05140198487, 293.0573777, 220.6880626, 0.06721125987, -1.204433083, 0.05320756541, 4.606902289, 0.1161357976, 3, 0.01486681449, 3, 3, 0.04024729881, 0
F, 56, T3, N1, IIIA, adenocarcinoma, -, -, -, 718.4785905, 333.3620528, -0.06182090457, -0.914023956, 0.001672452752, 9.787802592, 0.005205552589, 1033, 0.0001044488387, 0, 0, 0, 5015046.002, 215777522.1, 414029.6318, 1253.661335, 0.1029071705, 0.002590204736, 93.9138171, 5598725.912, 297092661.6, 151024.882, 718.6895776, 0.2393003066, 0.003465829369, 103.3588371, 5010418.7, 217919622.5, 435816.2364, 1289.687578, 0.1081570353, 0.002588143267, 94.34688275, 5109643.344, 224553743.9, 336681.0017, 1126.670332, 0.1187529776, 0.002636619026, 95.11680875, 5710394.39, 312688553.1, 74383.56886, 505.9887528, 0.322361915, 0.003870626945, 104.4339033, 5021861.595, 217856214.6, 414907.4366, 1261.153712, 0.1068575394, 0.002580771953, 94.34660482, 5100849.738, 226854079.3, 371830.2712, 1182.667083, 0.1168212868, 0.002668790438, 95.46008973, 5584531.089, 302547244.5, 165999.953, 710.607848, 0.2676512916, 0.003577523515, 104.181858, 4946094.262, 212317385.8, 488435.5231, 1352.95976, 0.09840808314, 0.002526674005, 93.66010916, 5007744.67, 216271694.8, 423280.5684, 1263.180205, 0.1064885734, 0.002581271703, 94.07704543, 5665842.221, 309095946.9, 101987.6146, 573.5826043, 0.3105928577, 0.003733258138, 104.4688033, 5087401.218, 224737759.8, 371448.7826, 1185.263434, 0.1133023862, 0.002658170748, 95.20930835, 5097141.695, 223611803.7, 338723.7651, 1133.421645, 0.1173590879, 0.00264648909, 95.02022858, 5097141.695, 223611803.7, 338723.7651, 1133.421645, 0.1173590879, 0.00264648909, 95.02022858, 5087401.218, 224737759.8, 371448.7826, 1185.263434, 0.1133023862, 0.002658170748, 95.20930835, 5665842.221, 309095946.9, 101987.6146, 573.5826043, 0.3105928577, 0.003733258138, 104.4688033, 5007744.67, 216271694.8, 423280.5684, 1263.180205, 0.1064885734, 0.002581271703, 94.07704543, 4946094.262, 212317385.8, 488435.5231, 1352.95976, 0.09840808314, 0.002526674005, 93.66010916, 5584531.089, 302547244.5, 165999.953, 710.607848, 0.2676512916, 0.003577523515, 104.181858, 5100849.738, 226854079.3, 371830.2712, 1182.667083, 0.1168212868, 0.002668790438, 95.46008973, 5021861.595, 217856214.6, 414907.4366, 1261.153712, 0.1068575394, 0.002580771953, 94.34660482, 5710394.39, 312688553.1, 74383.56886, 505.9887528, 0.322361915, 0.003870626945, 104.4339033, 5109643.344, 224553743.9, 336681.0017, 1126.670332, 0.1187529776, 0.002636619026, 95.11680875, 5010418.7, 217919622.5, 435816.2364, 1289.687578, 0.1081570353, 0.002588143267, 94.34688275, 5598725.912, 297092661.6, 151024.882, 718.6895776, 0.2393003066, 0.003465829369, 103.3588371, 5015046.002, 215777522.1, 414029.6318, 1253.661335, 0.1029071705, 0.002590204736, 93.9138171, 377.2360687, 223.4170258, 0.05353203982, -1.169783836, 0.007981164779, 7.635881241, 0.02663205461, 125, 0.0007249253035, 4, 3, 0.002058136629, 293.468877, 216.8927497, 0.05031643571, -1.310685643, 0.02927541608, 5.589129322, 0.06249399096, 16, 0.003923117559, 1, 0, 0, 351.5336155, 226.5760103, 0.08350088027, -1.0890229, 0.02496577792, 6.339803748, 0.08148148148, 259, 0.007222222222, 4, 3, 0.01190901898, 285.6360468, 216.8087876, 0.05498243514, -1.304665175, 0.04400249969, 4.686911975, 0.07592592593, 259, 0.009423868313, 3, 3, 0.02200165622, 0
M, 82, T3, N3, IIIB, grandi_cellule_neuroendocrino, -, -, -, 368.7981603, 234.4637738, 1.332374131, 1.163095018, 0.00245261353, 9.096276696, 0.006570302234, 165, 0.0001210800506, 0, 0, 0, 126661.7781, 26594.7696, 48481.66908, 137.8035491, 0.005570401017, 0.0001759745018, 8.334310963, 165162.169, 40876.34721, 19421.87328, 92.6055986, 0.01228846527, 0.0002225137292, 10.29022743, 135652.8098, 32016.15404, 35489.75156, 120.9887528, 0.006124014602, 0.0001847825972, 8.685027373, 133970.6748, 31365.27719, 38213.22044, 121.9312672, 0.009123235543, 0.0001824087842, 8.571066209, 173693.998, 47550.64925, 6206.150462, 52.63184204, 0.02368449748, 0.0002371938882, 10.78658987, 136685.4409, 33824.95215, 32912.56086, 113.8605349, 0.008513802766, 0.0001827835968, 8.595803592, 137687.0162, 33372.54562, 33841.85729, 114.0692327, 0.008562854029, 0.0001870939413, 8.750005184, 170318.3289, 45672.7543, 8544.917271, 59.83804049, 0.01989949927, 0.0002350074816, 10.7590673, 132941.3334, 32163.53881, 37521.08973, 118.4033992, 0.006670995196, 0.0001789730023, 8.400091387, 131395.9013, 30535.02521, 40535.56511, 123.7165709, 0.006438369522, 0.0001784732522, 8.40857234, 171856.7426, 45930.89065, 9530.093477, 64.48087978, 0.0193720527, 0.0002333832938, 10.66279604, 138262.1855, 33774.21556, 32376.57911, 113.7053237, 0.008968616345, 0.0001890929417, 8.76207394, 136947.9053, 33880.12613, 32477.34141, 111.6498375, 0.007235744425, 0.0001844702533, 8.630873518, 136947.9053, 33880.12613, 32477.34141, 111.6498375, 0.007235744425, 0.0001844702533, 8.630873518, 138262.1855, 33774.21556, 32376.57911, 113.7053237, 0.008968616345, 0.0001890929417, 8.76207394, 171856.7426, 45930.89065, 9530.093477, 64.48087978, 0.0193720527, 0.0002333832938, 10.66279604, 131395.9013, 30535.02521, 40535.56511, 123.7165709, 0.006438369522, 0.0001784732522, 8.40857234, 132941.3334, 32163.53881, 37521.08973, 118.4033992, 0.006670995196, 0.0001789730023, 8.400091387, 170318.3289, 45672.7543, 8544.917271, 59.83804049, 0.01989949927, 0.0002350074816, 10.7590673, 137687.0162, 33372.54562, 33841.85729, 114.0692327, 0.008562854029, 0.0001870939413, 8.750005184, 136685.4409, 33824.95215, 32912.56086, 113.8605349, 0.008513802766, 0.0001827835968, 8.595803592, 173693.998, 47550.64925, 6206.150462, 52.63184204, 0.02368449748, 0.0002371938882, 10.78658987, 133970.6748, 31365.27719, 38213.22044, 121.9312672, 0.009123235543, 0.0001824087842, 8.571066209, 135652.8098, 32016.15404, 35489.75156, 120.9887528, 0.006124014602, 0.0001847825972, 8.685027373, 165162.169, 40876.34721, 19421.87328, 92.6055986, 0.01228846527, 0.0002225137292, 10.29022743, 126661.7781, 26594.7696, 48481.66908, 137.8035491, 0.005570401017, 0.0001759745018, 8.334310963, 384.2352288, 224.705519, 0.04977279362, -1.246775247, 0.01723099797, 6.491908044, 0.05415352261, 125, 0.002995352725, 4, 1, 0.001216551065, 290.9188804, 220.0791906, 0.0922633962, -1.295775997, 0.0451210352, 4.943763023, 0.08843537415, 272, 0.007878661669, 1, 0, 0, 368.3301537, 228.6276137, 0.06220359757, -1.180342656, 0.02257956042, 5.99573178, 0.05415352261, 125, 0.002994799873, 4, 1, 0.002483964525, 286.8279791, 220.7687519, 0.1065740869, -1.285428958, 0.05000030748, 4.526948228, 0.08843537415, 272, 0.007820815401, 3, 3, 0.01272408653, 0
M, 77, T2, N3, IIIB, grandi_cellule, -, -, -, 781.6314114, 327.327644, -1.136184108, -0.2033007337, 0.002548189315, 9.305616608, 0.006911279363, 1, 4.801302358e-05, 1124, 0, 0, 3848965.66, 67006913.57, 316335.971, 816.4468883, 0.07811826072, 0.001777486146, 63.12349423, 4394596.932, 100575608.5, 99356.57536, 440.0379905, 0.2152794451, 0.002703710476, 70.49886752, 3945326.581, 71931147.73, 276832.4024, 760.7228193, 0.09151601859, 0.001834582594, 64.40787094, 3885744.908, 68469502.34, 299046.8475, 784.0007498, 0.08209605161, 0.001807908433, 63.41787485, 4482872.909, 105785639.4, 44920.06423, 307.2484379, 0.2565707997, 0.003176723939, 71.13085523, 3953306.03, 72024894.59, 256094.4184, 735.9660085, 0.08875403762, 0.001845764502, 64.45550443, 3870516.432, 68216540.16, 330862.9978, 818.5843539, 0.08152123458, 0.001791729024, 63.31490159, 4416622.082, 101621641.6, 111372.0992, 464.9225194, 0.1978346474, 0.002692591036, 70.52969955, 3907798.644, 70226414.23, 288847.1027, 785.3116721, 0.08562765027, 0.001810094839, 64.05566767, 3900250.835, 69460561.96, 286662.5501, 779.2574356, 0.09100376272, 0.001812343715, 63.79589086, 4477369.71, 105578822.4, 70390.71207, 370.6555861, 0.2337691375, 0.002977198715, 71.07596599, 3930961.258, 70994912.36, 289423.1395, 774.5471132, 0.08081811278, 0.001819777498, 64.09021281, 3941016.599, 71001628.84, 259985.1032, 733.3821545, 0.08522464576, 0.001845764502, 64.0828406, 3941016.599, 71001628.84, 259985.1032, 733.3821545, 0.08522464576, 0.001845764502, 64.0828406, 3930961.258, 70994912.36, 289423.1395, 774.5471132, 0.08081811278, 0.001819777498, 64.09021281, 4477369.71, 105578822.4, 70390.71207, 370.6555861, 0.2337691375, 0.002977198715, 71.07596599, 3900250.835, 69460561.96, 286662.5501, 779.2574356, 0.09100376272, 0.001812343715, 63.79589086, 3907798.644, 70226414.23, 288847.1027, 785.3116721, 0.08562765027, 0.001810094839, 64.05566767, 4416622.082, 101621641.6, 111372.0992, 464.9225194, 0.1978346474, 0.002692591036, 70.52969955, 3870516.432, 68216540.16, 330862.9978, 818.5843539, 0.08152123458, 0.001791729024, 63.31490159, 3953306.03, 72024894.59, 256094.4184, 735.9660085, 0.08875403762, 0.001845764502, 64.45550443, 4482872.909, 105785639.4, 44920.06423, 307.2484379, 0.2565707997, 0.003176723939, 71.13085523, 3885744.908, 68469502.34, 299046.8475, 784.0007498, 0.08209605161, 0.001807908433, 63.41787485, 3945326.581, 71931147.73, 276832.4024, 760.7228193, 0.09151601859, 0.001834582594, 64.40787094, 4394596.932, 100575608.5, 99356.57536, 440.0379905, 0.2152794451, 0.002703710476, 70.49886752, 3848965.66, 67006913.57, 316335.971, 816.4468883, 0.07811826072, 0.001777486146, 63.12349423, 387.3790868, 229.6784887, 0.02113471578, -1.146244413, 0.008740018388, 7.543074901, 0.02786709539, 513, 0.001290567018, 4, 1, 0, 303.5905723, 225.2509902, 0.06726505075, -1.246347122, 0.02654092208, 5.731408008, 0.07332155477, 16, 0.005409693522, 1, 0, 0, 355.4494868, 233.3604358, 0.09424317352, -1.051183794, 0.03159651285, 6.06741117, 0.09626955475, 259, 0.009917299123, 4, 2, 0.006446820967, 292.5047444, 224.1337988, 0.09382221357, -1.216400402, 0.04697894932, 4.659004595, 0.09265944645, 259, 0.01167239389, 3, 3, 0.02833753445, 0
F, 64, T4, N2, IIIB, squamoso, -, -, -, 745.8108894, 316.6689905, -0.8391236048, -0.6707719437, 0.001908163555, 9.556598972, 0.007896370198, 1, 6.302656447e-05, 1124, 0, 0, 12926348.05, 4033311328, 890933.184, 2670.27918, 0.3907457552, 0.01085475944, 224.5133834, 13873717.04, 4828570821, 234981.5034, 1355.548863, 0.6865481544, 0.02023500623, 234.4738444, 13071811.88, 4105848685, 834035.0292, 2559.226193, 0.4178669473, 0.01114417721, 224.6853581, 13028592, 4090295755, 833676.6468, 2580.731317, 0.4147247387, 0.01115748306, 224.8893219, 14016464.97, 4935929263, 148508.7716, 1060.72057, 0.8389060564, 0.02345071068, 233.7643445, 13061727.6, 4097646496, 818028.801, 2559.336916, 0.4119139173, 0.01114473943, 224.6125533, 13032218.06, 4092463816, 865326.7983, 2609.888028, 0.4024115865, 0.0109858189, 224.7089971, 13912050.47, 4818917085, 233594.9003, 1339.057736, 0.735994392, 0.02022426161, 233.048989, 12966667.32, 4042851126, 880662.5191, 2650.425144, 0.3966867197, 0.01091079392, 223.9841691, 13003025.42, 4065919147, 826265.4589, 2572.416146, 0.4105675721, 0.01123688086, 224.6081544, 14041238.51, 4935624834, 110151.5064, 977.9502624, 0.8354298346, 0.02311644034, 233.3979669, 13111007.5, 4128779214, 786495.2189, 2485.179455, 0.4185119712, 0.01124250305, 224.9844265, 13102923.41, 4120830402, 759707.5671, 2463.019245, 0.432358731, 0.01145533412, 224.9729366, 13102923.41, 4120830402, 759707.5671, 2463.019245, 0.432358731, 0.01145533412, 224.9729366, 13111007.5, 4128779214, 786495.2189, 2485.179455, 0.4185119712, 0.01124250305, 224.9844265, 14041238.51, 4935624834, 110151.5064, 977.9502624, 0.8354298346, 0.02311644034, 233.3979669, 13003025.42, 4065919147, 826265.4589, 2572.416146, 0.4105675721, 0.01123688086, 224.6081544, 12966667.32, 4042851126, 880662.5191, 2650.425144, 0.3966867197, 0.01091079392, 223.9841691, 13912050.47, 4818917085, 233594.9003, 1339.057736, 0.735994392, 0.02022426161, 233.048989, 13032218.06, 4092463816, 865326.7983, 2609.888028, 0.4024115865, 0.0109858189, 224.7089971, 13061727.6, 4097646496, 818028.801, 2559.336916, 0.4119139173, 0.01114473943, 224.6125533, 14016464.97, 4935929263, 148508.7716, 1060.72057, 0.8389060564, 0.02345071068, 233.7643445, 13028592, 4090295755, 833676.6468, 2580.731317, 0.4147247387, 0.01115748306, 224.8893219, 13071811.88, 4105848685, 834035.0292, 2559.226193, 0.4178669473, 0.01114417721, 224.6853581, 13873717.04, 4828570821, 234981.5034, 1355.548863, 0.6865481544, 0.02023500623, 234.4738444, 12926348.05, 4033311328, 890933.184, 2670.27918, 0.3907457552, 0.01085475944, 224.5133834, 383.8638541, 221.3113458, -0.00226828339, -1.100953703, 0.006447947939, 8.021761779, 0.02093985878, 512, 0.0007777848187, 20, 1, 0.0007777848187, 300.3996548, 217.5699476, 0.03068391229, -1.280947921, 0.02549988707, 5.825816448, 0.06201841759, 16, 0.003867966316, 1, 0, 0, 350.9461472, 224.5784214, 0.02712866693, -1.020470886, 0.03052760219, 6.23935393, 0.09476534296, 515, 0.00933443968, 4, 4, 0.0259098122, 289.7179744, 217.4220138, 0.04256821771, -1.268184656, 0.04755022346, 4.647068734, 0.09235860409, 515, 0.01064379179, 3, 3, 0.02797930656, 0
M, 60, T4, N3, IIIB, adenocarcinoma, non_mutato, non_mutato, si, 909.1098175, 245.3144278, -1.361464948, 1.380230152, 0.003707672129, 9.000623546, 0.01031080414, 1039, 0.0003988873445, 1, 0, 0, 3594842.491, 30969523, 149858.8198, 467.4821295, 0.09523313655, 0.001521676567, 45.93628177, 4334397.769, 61176516.21, 32186.13547, 213.7045739, 0.2073158545, 0.002429972362, 54.9318221, 3601268.359, 31447069.04, 168065.7253, 493.4763809, 0.09190979737, 0.00152854813, 46.14289047, 3595595.627, 30983088.52, 162755.0375, 483.7788053, 0.09497645405, 0.001513305753, 45.89975938, 4372832.415, 62684807.63, 20391.02149, 180.204199, 0.2437010148, 0.00268884291, 54.84690317, 3619039.688, 31831421.56, 148754.2259, 464.6933267, 0.08830456858, 0.001545976915, 46.29294018, 3570041.988, 30359293.86, 183281.9603, 511.1684579, 0.09456219067, 0.001496189312, 45.64923582, 4305115.345, 59007692.33, 37409.87903, 244.8672832, 0.2067456374, 0.00235238616, 54.31350213, 3611307.497, 31489641.49, 137704.945, 447.2249438, 0.09918355952, 0.001558095855, 46.15333861, 3617959.554, 31636906.51, 138246.84, 450.2531867, 0.1005454595, 0.001561031886, 46.18586237, 4382954.481, 62945522.11, 17754.04424, 176.1992002, 0.2409608581, 0.002596014331, 55.029553, 3601135.432, 31289204.27, 171444.8568, 498.2869283, 0.09052497964, 0.001522801004, 46.04219515, 3622606.783, 31779828.76, 150561.7388, 467.3269183, 0.09734824983, 0.001534170319, 46.25297046, 3622606.783, 31779828.76, 150561.7388, 467.3269183, 0.09734824983, 0.001534170319, 46.25297046, 3601135.432, 31289204.27, 171444.8568, 498.2869283, 0.09052497964, 0.001522801004, 46.04219515, 4382954.481, 62945522.11, 17754.04424, 176.1992002, 0.2409608581, 0.002596014331, 55.029553, 3617959.554, 31636906.51, 138246.84, 450.2531867, 0.1005454595, 0.001561031886, 46.18586237, 3611307.497, 31489641.49, 137704.945, 447.2249438, 0.09918355952, 0.001558095855, 46.15333861, 4305115.345, 59007692.33, 37409.87903, 244.8672832, 0.2067456374, 0.00235238616, 54.31350213, 3570041.988, 30359293.86, 183281.9603, 511.1684579, 0.09456219067, 0.001496189312, 45.64923582, 3619039.688, 31831421.56, 148754.2259, 464.6933267, 0.08830456858, 0.001545976915, 46.29294018, 4372832.415, 62684807.63, 20391.02149, 180.204199, 0.2437010148, 0.00268884291, 54.84690317, 3595595.627, 30983088.52, 162755.0375, 483.7788053, 0.09497645405, 0.001513305753, 45.89975938, 3601268.359, 31447069.04, 168065.7253, 493.4763809, 0.09190979737, 0.00152854813, 46.14289047, 4334397.769, 61176516.21, 32186.13547, 213.7045739, 0.2073158545, 0.002429972362, 54.9318221, 3594842.491, 30969523, 149858.8198, 467.4821295, 0.09523313655, 0.001521676567, 45.93628177, 377.7729046, 222.2129382, 0.01494363784, -1.065320388, 0.007009916085, 7.806816845, 0.02351218008, 528, 0.0006886361806, 36, 1, 0.0006886361806, 299.0356196, 218.7410911, 0.06117449497, -1.254999744, 0.02461909221, 5.853336326, 0.05981643178, 16, 0.003610237685, 1, 0, 0, 342.8604291, 226.8663949, 0.07017056737, -1.011761146, 0.03366959088, 6.097217062, 0.1025852585, 259, 0.01092953368, 4, 4, 0.02878333674, 287.5862288, 218.5557083, 0.07263313655, -1.239981363, 0.04906603085, 4.625240026, 0.09972736404, 259, 0.01194881028, 3, 3, 0.03144913208, 0
M, 70, T4, N1, IIIA, squamoso, -, -, -, 730.4201235, 337.5783617, -0.665553746, -1.146285537, 0.002127567434, 9.452739147, 0.005913522059, 1028, 0.0001520940434, 54, 0, 0, 4803454.723, 173843417.4, 363425.3999, 1022.814546, 0.1300339727, 0.002651986341, 86.65351141, 5351255.621, 234885970.5, 111605.6716, 575.476131, 0.2419494331, 0.003415417078, 94.40857809, 4864588.014, 181202790.8, 363734.1212, 1009.528368, 0.13858753, 0.002732196231, 87.68358867, 4836460.582, 177260972.2, 344920.1342, 997.1019745, 0.1390337846, 0.002673850408, 87.22060753, 5402882.813, 241456099.1, 66326.3894, 456.1429643, 0.2758510664, 0.003643677933, 94.96649048, 4859639.772, 179148541.1, 340403.7486, 977.5741065, 0.1438861583, 0.002718203228, 87.3752443, 4837687.719, 179180432.5, 372055.7168, 1029.629843, 0.1453079702, 0.002699337662, 87.51247973, 5345559.212, 236168691.4, 119315.5839, 588.0947263, 0.257388072, 0.003442403583, 94.65128903, 4819215.879, 175085294, 362135.1647, 1005.306673, 0.1304729604, 0.002662668499, 86.7744135, 4833641.144, 175858213.4, 338287.6648, 980.9165209, 0.1306878636, 0.002674287689, 86.91889642, 5431373.639, 244906756.6, 60964.28043, 421.1837041, 0.3001442933, 0.00370639657, 95.24901117, 4874177.81, 181820114.2, 344512.6093, 984.7463134, 0.1394201703, 0.002749187734, 87.81027252, 4871245.619, 179685275, 316761.5791, 949.4576356, 0.1459278272, 0.002723325667, 87.51060951, 4871245.619, 179685275, 316761.5791, 949.4576356, 0.1459278272, 0.002723325667, 87.51060951, 4874177.81, 181820114.2, 344512.6093, 984.7463134, 0.1394201703, 0.002749187734, 87.81027252, 5431373.639, 244906756.6, 60964.28043, 421.1837041, 0.3001442933, 0.00370639657, 95.24901117, 4833641.144, 175858213.4, 338287.6648, 980.9165209, 0.1306878636, 0.002674287689, 86.91889642, 4819215.879, 175085294, 362135.1647, 1005.306673, 0.1304729604, 0.002662668499, 86.7744135, 5345559.212, 236168691.4, 119315.5839, 588.0947263, 0.257388072, 0.003442403583, 94.65128903, 4837687.719, 179180432.5, 372055.7168, 1029.629843, 0.1453079702, 0.002699337662, 87.51247973, 4859639.772, 179148541.1, 340403.7486, 977.5741065, 0.1438861583, 0.002718203228, 87.3752443, 5402882.813, 241456099.1, 66326.3894, 456.1429643, 0.2758510664, 0.003643677933, 94.96649048, 4836460.582, 177260972.2, 344920.1342, 997.1019745, 0.1390337846, 0.002673850408, 87.22060753, 4864588.014, 181202790.8, 363734.1212, 1009.528368, 0.13858753, 0.002732196231, 87.68358867, 5351255.621, 234885970.5, 111605.6716, 575.476131, 0.2419494331, 0.003415417078, 94.40857809, 4803454.723, 173843417.4, 363425.3999, 1022.814546, 0.1300339727, 0.002651986341, 86.65351141, 384.9877435, 224.2451972, 0.05269488894, -1.128214774, 0.006916931189, 7.869161123, 0.02033271719, 512, 0.0007171185702, 12, 1, 0.0007171185702, 302.4353952, 217.7236715, 0.02768534724, -1.266773248, 0.02344829737, 5.874269462, 0.06080347448, 528, 0.003730366724, 1, 0, 0, 348.501514, 233.5354639, 0.09105527288, -1.062070875, 0.03479836968, 6.068050614, 0.1098376313, 3, 0.01223792774, 4, 3, 0.0232453548, 290.583345, 219.8360084, 0.04551586589, -1.264119445, 0.04935661233, 4.636697426, 0.1077909674, 3, 0.01271242016, 3, 3, 0.03220802625, 0
M, 65, T2, N2, IIIA, squamoso, -, -, -, 857.2104499, 287.4921152, -0.9171966566, 1.393500229, 0.002480798926, 9.367797735, 0.006261662865, 1034, 0.0001387762496, 77, 0, 0, 4046900.442, 61603581.59, 240517.808, 695.788053, 0.07526457066, 0.001575149827, 59.02301838, 4650162.683, 93960350.46, 94199.54111, 439.6955761, 0.1481656952, 0.002038043351, 66.09726055, 4126072.361, 65597031.01, 234942.2642, 694.9055236, 0.07319960766, 0.00160725877, 60.0668915, 4113789.496, 64514628.65, 204826.4176, 641.435891, 0.07538898826, 0.001618003397, 59.76425074, 4782236.15, 101495638.8, 35069.82904, 281.4576356, 0.2116629863, 0.002287980867, 67.06321662, 4129026.968, 65239458.3, 222656.2294, 675.772057, 0.08052399942, 0.00161381799, 59.91459417, 4103076.328, 64961486.52, 220489.9235, 656.6408398, 0.07625456524, 0.001615879459, 59.95646564, 4622779.792, 94167970.72, 85590.51462, 412.7015746, 0.1509081004, 0.002069090326, 66.27221177, 4049453.097, 62171573.74, 255822.0275, 717.9730067, 0.08102200848, 0.001576336733, 59.20291345, 4070723.245, 62648491.34, 233320.5441, 683.5023744, 0.07338343797, 0.001588268267, 59.29188185, 4683837.136, 97404454.98, 64710.07348, 364.587853, 0.1730175058, 0.002131746494, 66.83877773, 4132442.561, 65924971.55, 212922.4946, 651.567858, 0.08203629247, 0.001618065866, 60.17131135, 4142765.223, 65550826.61, 195874.4181, 624.7755561, 0.08826788265, 0.001634745025, 59.97547599, 4142765.223, 65550826.61, 195874.4181, 624.7755561, 0.08826788265, 0.001634745025, 59.97547599, 4132442.561, 65924971.55, 212922.4946, 651.567858, 0.08203629247, 0.001618065866, 60.17131135, 4683837.136, 97404454.98, 64710.07348, 364.587853, 0.1730175058, 0.002131746494, 66.83877773, 4070723.245, 62648491.34, 233320.5441, 683.5023744, 0.07338343797, 0.001588268267, 59.29188185, 4049453.097, 62171573.74, 255822.0275, 717.9730067, 0.08102200848, 0.001576336733, 59.20291345, 4622779.792, 94167970.72, 85590.51462, 412.7015746, 0.1509081004, 0.002069090326, 66.27221177, 4103076.328, 64961486.52, 220489.9235, 656.6408398, 0.07625456524, 0.001615879459, 59.95646564, 4129026.968, 65239458.3, 222656.2294, 675.772057, 0.08052399942, 0.00161381799, 59.91459417, 4782236.15, 101495638.8, 35069.82904, 281.4576356, 0.2116629863, 0.002287980867, 67.06321662, 4113789.496, 64514628.65, 204826.4176, 641.435891, 0.07538898826, 0.001618003397, 59.76425074, 4126072.361, 65597031.01, 234942.2642, 694.9055236, 0.07319960766, 0.00160725877, 60.0668915, 4650162.683, 93960350.46, 94199.54111, 439.6955761, 0.1481656952, 0.002038043351, 66.09726055, 4046900.442, 61603581.59, 240517.808, 695.788053, 0.07526457066, 0.001575149827, 59.02301838, 382.1710826, 221.231559, -0.04265889988, -1.129936377, 0.01045951845, 7.261349262, 0.03100775194, 644, 0.001021573223, 4, 1, 0.0006962565953, 306.0225585, 226.0652411, 0.06204311704, -1.307416916, 0.02897507758, 5.563868219, 0.06976744186, 640, 0.004867495944, 1, 0, 0, 354.8281699, 230.8485886, 0.01487822361, -1.115147213, 0.03053201954, 5.949112612, 0.08929060531, 3, 0.0081179569, 4, 2, 0.008814213495, 296.086564, 226.6084068, 0.07554655628, -1.292740894, 0.04705389237, 4.638580368, 0.08490824432, 3, 0.008149877856, 3, 3, 0.02348758831, 0
F, 59, T4, N1, IIIA, adenocarcinoma, non_mutato, non_mutato, si, 945.4505216, 221.9927931, -2.095734876, 7.218164178, 0.005800498976, 8.335639261, 0.01255113053, 1034, 0.0007461037119, 1195, 0, 0, 15881975.37, 3848893465, 361963.4764, 1137.151962, 0.672246471, 0.02474856167, 171.6591918, 16896624.49, 4599263788, 183985.6308, 839.8757811, 0.8945197365, 0.03265354619, 177.0675922, 16005310.59, 3947882453, 322548.3004, 1083.15871, 0.6589489388, 0.02497676006, 173.2646723, 15949815.06, 3893944563, 322475.9983, 1080.825044, 0.6709699088, 0.02513486849, 172.249773, 17137424.41, 4796116855, 119121.3427, 667.2111972, 1.079446359, 0.03819096463, 176.7834061, 16103192.66, 4012402097, 285332.1337, 1014.282679, 0.7145227809, 0.02654610029, 173.0263875, 15848913.79, 3836796171, 357903.0657, 1154.534366, 0.6354524944, 0.02378117043, 172.5809754, 16899709.81, 4632645159, 182240.106, 813.6605849, 0.9092894899, 0.03325555764, 177.9701908, 16022400.11, 3968922474, 327101.2984, 1080.555111, 0.6868372532, 0.02567022578, 173.0244048, 16043216.5, 3961387848, 286908.8573, 1019.732067, 0.7154002307, 0.02636000585, 172.3473329, 17159725.65, 4816200672, 87191.5836, 613.2551862, 1.021714784, 0.03719121457, 177.2904956, 16021110.08, 3946523973, 280125.0982, 1030.104474, 0.6668762923, 0.02525512086, 173.0715898, 16124994.15, 4009046303, 236789.9325, 937.872032, 0.7360669651, 0.02733995331, 172.3863017, 16124994.15, 4009046303, 236789.9325, 937.872032, 0.7360669651, 0.02733995331, 172.3863017, 16021110.08, 3946523973, 280125.0982, 1030.104474, 0.6668762923, 0.02525512086, 173.0715898, 17159725.65, 4816200672, 87191.5836, 613.2551862, 1.021714784, 0.03719121457, 177.2904956, 16043216.5, 3961387848, 286908.8573, 1019.732067, 0.7154002307, 0.02636000585, 172.3473329, 16022400.11, 3968922474, 327101.2984, 1080.555111, 0.6868372532, 0.02567022578, 173.0244048, 16899709.81, 4632645159, 182240.106, 813.6605849, 0.9092894899, 0.03325555764, 177.9701908, 15848913.79, 3836796171, 357903.0657, 1154.534366, 0.6354524944, 0.02378117043, 172.5809754, 16103192.66, 4012402097, 285332.1337, 1014.282679, 0.7145227809, 0.02654610029, 173.0263875, 17137424.41, 4796116855, 119121.3427, 667.2111972, 1.079446359, 0.03819096463, 176.7834061, 15949815.06, 3893944563, 322475.9983, 1080.825044, 0.6709699088, 0.02513486849, 172.249773, 16005310.59, 3947882453, 322548.3004, 1083.15871, 0.6589489388, 0.02497676006, 173.2646723, 16896624.49, 4599263788, 183985.6308, 839.8757811, 0.8945197365, 0.03265354619, 177.0675922, 15881975.37, 3848893465, 361963.4764, 1137.151962, 0.672246471, 0.02474856167, 171.6591918, 386.823232, 227.9315691, 0.0118191131, -1.133259517, 0.005267647171, 8.253372079, 0.01769245248, 768, 0.000323827761, 4, 0, 0, 303.4519535, 218.5903429, 0.05485989431, -1.241744921, 0.02013388749, 6.04662364, 0.03990212686, 528, 0.001619280509, 1, 0, 0, 345.8235835, 235.5617244, 0.06328894337, -1.066435706, 0.04203649156, 6.056047047, 0.1210448859, 3, 0.01482688923, 4, 3, 0.03805831323, 290.044405, 219.2714579, 0.06840677014, -1.2230214, 0.05436137977, 4.580277226, 0.119205298, 3, 0.01549395982, 3, 3, 0.04038078651, 0
M, 52, T2, N2, IIIA, squamoso, non_mutato, -, -, 903.8845474, 281.5480612, -1.828408427, 3.294285814, 0.004165862235, 8.710054077, 0.009149241338, 1041, 0.000382439305, 1234, 0, 0, 13117674.76, 2303491067, 434097.0402, 1266.075981, 0.4138468222, 0.0111080078, 159.3117036, 14237737.97, 2892505256, 230424.6533, 894.4193952, 0.6717811854, 0.01650037378, 165.7512457, 13043760.8, 2263612255, 422840.2274, 1289.350662, 0.368986795, 0.01046820274, 159.2997486, 13147802.64, 2312065585, 391786.0822, 1222.469633, 0.404342408, 0.01106246807, 159.585879, 14463876.92, 3022191049, 142274.3737, 719.5888528, 0.7726979875, 0.01862493637, 166.4385463, 13143982.46, 2302223011, 359326.4906, 1186.516621, 0.4018115656, 0.01093371996, 159.5747528, 13083661.96, 2290321809, 443343.6108, 1307.904774, 0.3648773028, 0.01062012677, 159.7003102, 14316739.91, 2946461866, 193351.1785, 845.8137966, 0.6903023316, 0.01730047368, 166.4626952, 13140621.06, 2305461206, 388534.9948, 1221.431142, 0.3934049714, 0.01093215824, 159.5877345, 13196537.08, 2327439929, 341656.6566, 1138.165709, 0.4184815853, 0.01123169595, 159.7064457, 14476363.01, 3029203693, 93956.50212, 593.3824044, 0.8902248028, 0.02091335452, 164.8901626, 13130177.06, 2299826398, 366791.3474, 1209.043489, 0.3933175758, 0.0107710513, 159.8346376, 13212462.64, 2328149847, 299801.1112, 1085.752562, 0.4277286882, 0.01128704327, 159.7738394, 13212462.64, 2328149847, 299801.1112, 1085.752562, 0.4277286882, 0.01128704327, 159.7738394, 13130177.06, 2299826398, 366791.3474, 1209.043489, 0.3933175758, 0.0107710513, 159.8346376, 14476363.01, 3029203693, 93956.50212, 593.3824044, 0.8902248028, 0.02091335452, 164.8901626, 13196537.08, 2327439929, 341656.6566, 1138.165709, 0.4184815853, 0.01123169595, 159.7064457, 13140621.06, 2305461206, 388534.9948, 1221.431142, 0.3934049714, 0.01093215824, 159.5877345, 14316739.91, 2946461866, 193351.1785, 845.8137966, 0.6903023316, 0.01730047368, 166.4626952, 13083661.96, 2290321809, 443343.6108, 1307.904774, 0.3648773028, 0.01062012677, 159.7003102, 13143982.46, 2302223011, 359326.4906, 1186.516621, 0.4018115656, 0.01093371996, 159.5747528, 14463876.92, 3022191049, 142274.3737, 719.5888528, 0.7726979875, 0.01862493637, 166.4385463, 13147802.64, 2312065585, 391786.0822, 1222.469633, 0.404342408, 0.01106246807, 159.585879, 13043760.8, 2263612255, 422840.2274, 1289.350662, 0.368986795, 0.01046820274, 159.2997486, 14237737.97, 2892505256, 230424.6533, 894.4193952, 0.6717811854, 0.01650037378, 165.7512457, 13117674.76, 2303491067, 434097.0402, 1266.075981, 0.4138468222, 0.0111080078, 159.3117036, 388.8836263, 227.4081733, 0.01838120144, -1.123530297, 0.005844137025, 8.092742498, 0.0204248366, 768, 0.0004280204729, 4, 1, 0, 304.6169391, 219.4626945, 0.06767965397, -1.21925289, 0.02145297339, 5.953969138, 0.04047619048, 272, 0.001662414966, 1, 0, 0, 351.7552346, 237.144914, 0.02862293632, -1.068186821, 0.03649183318, 6.154959753, 0.1220472441, 3, 0.01513884799, 4, 4, 0.03190477334, 292.1438964, 221.2792107, 0.06691761699, -1.209648352, 0.04945315932, 4.650520074, 0.1189304462, 3, 0.01556598686, 3, 3, 0.03387057273, 0
F, 72, T2, N2, IIIA, adenocarcinoma, -, -, -, 768.8608471, 332.1170985, -0.9783120121, -0.622154946, 0.002294345054, 9.378352737, 0.0058559172, 1019, 0.000114698076, 1138, 0, 0, 5295548.494, 207250526, 421336.9885, 1101.951262, 0.1311585102, 0.002634994838, 88.69789555, 6042682.519, 299150754.5, 108304.4901, 536.9630092, 0.2775240536, 0.003721763885, 98.08040042, 5476402.819, 229422152, 337954.6641, 997.3929018, 0.1445331011, 0.002768303175, 91.75497645, 5388990.895, 218017738.1, 376254.2452, 1045.163959, 0.1409383942, 0.002707770945, 90.1364632, 6176625.511, 317577018.4, 55681.63934, 382.1147213, 0.3595398039, 0.004198900287, 99.01713181, 5456794.303, 225404855.3, 343042.2687, 1002.293677, 0.1408568198, 0.002765804425, 91.04729101, 5416814.391, 222601367.5, 374091.3119, 1036.408148, 0.1365621372, 0.002721576542, 90.81959249, 6098552.407, 306216561.2, 98791.32242, 494.396151, 0.300053625, 0.003795664431, 98.47527095, 5373630.058, 215278225.4, 387769.4964, 1053.044489, 0.1418148963, 0.002702523569, 89.59223867, 5379275.107, 215543696.8, 382065.9135, 1048.462384, 0.1381810571, 0.002706459101, 89.65287715, 6212077.211, 323729450.7, 58229.65184, 404.0092477, 0.3508819183, 0.004175349564, 99.71049783, 5494357.429, 231015512.2, 332147.3389, 981.5373657, 0.1394952302, 0.002785919366, 91.85785051, 5469838.127, 226256536.1, 334232.5536, 984.3886528, 0.1515793757, 0.002783483084, 91.06533055, 5469838.127, 226256536.1, 334232.5536, 984.3886528, 0.1515793757, 0.002783483084, 91.06533055, 5494357.429, 231015512.2, 332147.3389, 981.5373657, 0.1394952302, 0.002785919366, 91.85785051, 6212077.211, 323729450.7, 58229.65184, 404.0092477, 0.3508819183, 0.004175349564, 99.71049783, 5379275.107, 215543696.8, 382065.9135, 1048.462384, 0.1381810571, 0.002706459101, 89.65287715, 5373630.058, 215278225.4, 387769.4964, 1053.044489, 0.1418148963, 0.002702523569, 89.59223867, 6098552.407, 306216561.2, 98791.32242, 494.396151, 0.300053625, 0.003795664431, 98.47527095, 5416814.391, 222601367.5, 374091.3119, 1036.408148, 0.1365621372, 0.002721576542, 90.81959249, 5456794.303, 225404855.3, 343042.2687, 1002.293677, 0.1408568198, 0.002765804425, 91.04729101, 6176625.511, 317577018.4, 55681.63934, 382.1147213, 0.3595398039, 0.004198900287, 99.01713181, 5388990.895, 218017738.1, 376254.2452, 1045.163959, 0.1409383942, 0.002707770945, 90.1364632, 5476402.819, 229422152, 337954.6641, 997.3929018, 0.1445331011, 0.002768303175, 91.75497645, 6042682.519, 299150754.5, 108304.4901, 536.9630092, 0.2775240536, 0.003721763885, 98.08040042, 5295548.494, 207250526, 421336.9885, 1101.951262, 0.1311585102, 0.002634994838, 88.69789555, 382.0405674, 221.8744829, 0.007193368441, -1.122502734, 0.009091883311, 7.574509859, 0.03972953216, 648, 0.00161388233, 4, 1, 0.00161388233, 299.6888949, 218.7424824, 0.02228456319, -1.289164579, 0.02891660962, 5.62853939, 0.0668128655, 528, 0.004499234607, 1, 0, 0, 354.4565847, 228.4099616, 0.03607377571, -1.082600073, 0.02588414913, 6.237017521, 0.0806124646, 3, 0.006645003103, 4, 3, 0.01810622831, 289.8146032, 218.4951484, 0.03645717462, -1.281086159, 0.0442934791, 4.689637167, 0.07683980196, 259, 0.008434496103, 3, 3, 0.0213274787, 0
F, 63, T3, N2, IIIA, squamoso, -, -, si, 759.8984162, 313.3656053, -0.6703182928, -0.949152248, 0.002601893077, 9.411996319, 0.008114348901, 1034, 0.0002869305745, 1122, 0, 0, 9271201.129, 1335041875, 715279.9275, 2035.717071, 0.2673427459, 0.007996626187, 153.2286276, 10107604.53, 1679298823, 187412.3099, 1012.92127, 0.4854023301, 0.01107489936, 163.4650458, 9446340.45, 1394885691, 581864.5829, 1837.186203, 0.2789012915, 0.008220764104, 155.5314031, 9369160.03, 1366939185, 610981.5181, 1880.791302, 0.2864758901, 0.008219389791, 154.4800974, 10228099.19, 1735572161, 81928.77856, 675.4693827, 0.6091312289, 0.01272276282, 163.9470389, 9424479.715, 1379132527, 586079.071, 1843.615346, 0.2824722734, 0.008193090443, 154.7593379, 9400630.29, 1385813411, 599941.9915, 1861.489128, 0.2817299322, 0.008230821575, 155.3759716, 10136389.38, 1692714441, 163481.4199, 925.4743814, 0.5248732194, 0.01157127614, 163.5427336, 9330155.515, 1346919053, 683287.3654, 1983.672832, 0.2653613471, 0.008057283355, 153.4785985, 9320220.363, 1345568458, 670933.7068, 1970.700575, 0.2759581659, 0.008109819583, 153.4998592, 10198833.82, 1720154846, 109563.8605, 772.4653837, 0.5803377856, 0.01209601374, 163.9432053, 9446486.062, 1396569773, 560720.6281, 1803.765309, 0.2848054973, 0.008277548209, 155.7177581, 9418488.238, 1377411138, 565656.0437, 1807.75931, 0.2921583098, 0.00837081407, 154.6806176, 9418488.238, 1377411138, 565656.0437, 1807.75931, 0.2921583098, 0.00837081407, 154.6806176, 9446486.062, 1396569773, 560720.6281, 1803.765309, 0.2848054973, 0.008277548209, 155.7177581, 10198833.82, 1720154846, 109563.8605, 772.4653837, 0.5803377856, 0.01209601374, 163.9432053, 9320220.363, 1345568458, 670933.7068, 1970.700575, 0.2759581659, 0.008109819583, 153.4998592, 9330155.515, 1346919053, 683287.3654, 1983.672832, 0.2653613471, 0.008057283355, 153.4785985, 10136389.38, 1692714441, 163481.4199, 925.4743814, 0.5248732194, 0.01157127614, 163.5427336, 9400630.29, 1385813411, 599941.9915, 1861.489128, 0.2817299322, 0.008230821575, 155.3759716, 9424479.715, 1379132527, 586079.071, 1843.615346, 0.2824722734, 0.008193090443, 154.7593379, 10228099.19, 1735572161, 81928.77856, 675.4693827, 0.6091312289, 0.01272276282, 163.9470389, 9369160.03, 1366939185, 610981.5181, 1880.791302, 0.2864758901, 0.008219389791, 154.4800974, 9446340.45, 1394885691, 581864.5829, 1837.186203, 0.2789012915, 0.008220764104, 155.5314031, 10107604.53, 1679298823, 187412.3099, 1012.92127, 0.4854023301, 0.01107489936, 163.4650458, 9271201.129, 1335041875, 715279.9275, 2035.717071, 0.2673427459, 0.007996626187, 153.2286276, 381.6126688, 223.3229136, 0.01432017023, -1.153287223, 0.007024744698, 7.914974045, 0.02322560929, 132, 0.000559566455, 8, 3, 0.001582689955, 297.7035885, 217.565194, 0.03717115332, -1.293635369, 0.02626202124, 5.77279011, 0.05498918752, 272, 0.00306809329, 1, 0, 0, 350.849179, 229.9747187, 0.0504656452, -1.098411381, 0.02891268116, 6.269588901, 0.09106883643, 3, 0.008451090156, 4, 5, 0.03174752753, 287.7692581, 218.4042026, 0.04877099512, -1.2889888, 0.0461840086, 4.663156971, 0.08747803499, 3, 0.008652611361, 3, 3, 0.02566824394, 0
M, 76, T4, N0, IIIA, scarsamente_differenziato_grandi_cellule, non_mutato, -, -, 832.5184235, 292.9112724, -1.090012245, -0.1999385493, 0.003419387026, 9.107064305, 0.009300076261, 1043, 0.0003660905836, 6, 0, 0, 19611942.96, 1.027847831e+10, 799165.4936, 2653.664084, 0.5664841887, 0.02643190739, 264.814697, 20403496.59, 1.149486475e+10, 269162.9175, 1545.908273, 0.8099660158, 0.03214005296, 272.2188104, 19576096.44, 1.022332872e+10, 771540.2752, 2569.88078, 0.5595286503, 0.02657714727, 264.1964119, 19725144.3, 1.042725071e+10, 691123.981, 2466.314421, 0.5780386486, 0.02712456102, 265.7814513, 20587961.63, 1.178528097e+10, 140729.0265, 1174.714071, 0.9709987056, 0.03604516267, 271.8592568, 19589790.03, 1.022106375e+10, 746079.11, 2524.235191, 0.5778715855, 0.02666547809, 263.9898202, 19714463.67, 1.043524155e+10, 706509.2167, 2482.370907, 0.5873579637, 0.02714336412, 265.9774582, 20409532.19, 1.149980005e+10, 248839.6356, 1529.775056, 0.8093626599, 0.03260963065, 272.1447576, 19480502.24, 1.007420692e+10, 844025.862, 2695.696076, 0.5512536568, 0.02623694239, 262.8442933, 19625771.94, 1.026361215e+10, 761894.5396, 2574.865034, 0.5726232079, 0.02668253207, 264.2330344, 20602082.01, 1.178619531e+10, 149843.0027, 1211.348663, 0.9047240679, 0.03445801884, 272.6663771, 19723034.22, 1.041132808e+10, 676477.0072, 2407.814046, 0.5756902581, 0.02726180489, 265.4606204, 19740509.28, 1.041086692e+10, 649588.9683, 2353.695076, 0.6094216995, 0.02747344906, 265.1542173, 19740509.28, 1.041086692e+10, 649588.9683, 2353.695076, 0.6094216995, 0.02747344906, 265.1542173, 19723034.22, 1.041132808e+10, 676477.0072, 2407.814046, 0.5756902581, 0.02726180489, 265.4606204, 20602082.01, 1.178619531e+10, 149843.0027, 1211.348663, 0.9047240679, 0.03445801884, 272.6663771, 19625771.94, 1.026361215e+10, 761894.5396, 2574.865034, 0.5726232079, 0.02668253207, 264.2330344, 19480502.24, 1.007420692e+10, 844025.862, 2695.696076, 0.5512536568, 0.02623694239, 262.8442933, 20409532.19, 1.149980005e+10, 248839.6356, 1529.775056, 0.8093626599, 0.03260963065, 272.1447576, 19714463.67, 1.043524155e+10, 706509.2167, 2482.370907, 0.5873579637, 0.02714336412, 265.9774582, 19589790.03, 1.022106375e+10, 746079.11, 2524.235191, 0.5778715855, 0.02666547809, 263.9898202, 20587961.63, 1.178528097e+10, 140729.0265, 1174.714071, 0.9709987056, 0.03604516267, 271.8592568, 19725144.3, 1.042725071e+10, 691123.981, 2466.314421, 0.5780386486, 0.02712456102, 265.7814513, 19576096.44, 1.022332872e+10, 771540.2752, 2569.88078, 0.5595286503, 0.02657714727, 264.1964119, 20403496.59, 1.149486475e+10, 269162.9175, 1545.908273, 0.8099660158, 0.03214005296, 272.2188104, 19611942.96, 1.027847831e+10, 799165.4936, 2653.664084, 0.5664841887, 0.02643190739, 264.814697, 385.2325715, 222.3561945, 0.07365691824, -1.137223664, 0.006451965544, 8.176250538, 0.02833333333, 125, 0.0008101975309, 4, 4, 0.0022738677, 304.315274, 222.2473107, 0.07505077065, -1.221661769, 0.0210938214, 6.015128748, 0.05188888889, 32, 0.002723320988, 1, 0, 0, 345.3556207, 226.111979, 0.1248126953, -0.9877059368, 0.04106439795, 6.009562292, 0.1125803489, 515, 0.01320799615, 4, 6, 0.06283627482, 290.9358059, 221.7237016, 0.0992076247, -1.189652704, 0.05248940138, 4.600637503, 0.1092745638, 515, 0.01404076663, 3, 3, 0.03800839463, 0
M, 80, T3, N2, IIIA, adenocarcinoma, -, -, -, 760.1015177, 345.7394529, 0.1877351916, 2.856595889, 0.001841963947, 9.719941876, 0.005526281969, 1033, 0.0001269369287, 1309, 0, 0, 13258850.54, 3704365268, 936463.0302, 2661.348163, 0.3294898858, 0.009030484193, 215.4172639, 14390057.88, 4656695427, 308043.7941, 1468.317421, 0.6560871921, 0.01360744543, 229.3676037, 13365380.46, 3759146887, 832314.7948, 2455.059235, 0.345290498, 0.009202835507, 216.3724712, 13398892.23, 3778862357, 812157.9008, 2482.92152, 0.3537408299, 0.009269364738, 216.6083212, 14562804.19, 4782886731, 175565.4756, 1091.303174, 0.8455452129, 0.01628110843, 228.619322, 13360343.15, 3741805307, 825032.4121, 2463.832292, 0.34124831, 0.009171476189, 215.8197286, 13417076.47, 3791154707, 814627.9915, 2470.551362, 0.3385551316, 0.009284232304, 216.7708528, 14437518.86, 4643136211, 281781.2892, 1408.658335, 0.6629046651, 0.01363037146, 228.138043, 13246310.77, 3676109814, 944317.997, 2634.347413, 0.3178854359, 0.008909357265, 214.6173901, 13330860.03, 3723667284, 861267.2707, 2550.896276, 0.3310393177, 0.009058720074, 215.5275083, 14636599.13, 4820887289, 143038.0592, 1026.232192, 0.8172656465, 0.01556359223, 229.3447242, 13468852.99, 3807443598, 736750.2494, 2336.410397, 0.3587121288, 0.009413667578, 216.9336867, 13459492.44, 3792673416, 729367.7698, 2349.019495, 0.3521073333, 0.009381808509, 216.569845, 13459492.44, 3792673416, 729367.7698, 2349.019495, 0.3521073333, 0.009381808509, 216.569845, 13468852.99, 3807443598, 736750.2494, 2336.410397, 0.3587121288, 0.009413667578, 216.9336867, 14636599.13, 4820887289, 143038.0592, 1026.232192, 0.8172656465, 0.01556359223, 229.3447242, 13330860.03, 3723667284, 861267.2707, 2550.896276, 0.3310393177, 0.009058720074, 215.5275083, 13246310.77, 3676109814, 944317.997, 2634.347413, 0.3178854359, 0.008909357265, 214.6173901, 14437518.86, 4643136211, 281781.2892, 1408.658335, 0.6629046651, 0.01363037146, 228.138043, 13417076.47, 3791154707, 814627.9915, 2470.551362, 0.3385551316, 0.009284232304, 216.7708528, 13360343.15, 3741805307, 825032.4121, 2463.832292, 0.34124831, 0.009171476189, 215.8197286, 14562804.19, 4782886731, 175565.4756, 1091.303174, 0.8455452129, 0.01628110843, 228.619322, 13398892.23, 3778862357, 812157.9008, 2482.92152, 0.3537408299, 0.009269364738, 216.6083212, 13365380.46, 3759146887, 832314.7948, 2455.059235, 0.345290498, 0.009202835507, 216.3724712, 14390057.88, 4656695427, 308043.7941, 1468.317421, 0.6560871921, 0.01360744543, 229.3676037, 13258850.54, 3704365268, 936463.0302, 2661.348163, 0.3294898858, 0.009030484193, 215.4172639, 381.6565952, 221.1663303, -0.01135660439, -1.116977033, 0.007675986894, 7.695917903, 0.02134387352, 272, 0.0004790298586, 20, 2, 0.0008986236311, 293.8722783, 216.5767713, 0.0400370052, -1.294283021, 0.03168939364, 5.567383726, 0.07299077734, 272, 0.00536167657, 1, 0, 0, 354.4444945, 225.3830896, -0.008154022672, -1.060087321, 0.02362453435, 6.358376498, 0.07854454203, 3, 0.006286078021, 4, 4, 0.01732233247, 285.9426491, 217.0514351, 0.04045777448, -1.290707955, 0.04624938448, 4.642979953, 0.07544960268, 3, 0.006618259152, 3, 3, 0.02012190121, 0
M, 75, T4, N3, IIIB, squamoso, -, -, si, 1052.092187, 103.8107729, 0.9080183564, 22.63474796, 0.01012310901, 7.480675026, 0.01907724209, 1043, 0.001746749068, 0, 0, 0, 16568824.51, 3173634193, 90759.56561, 566.635841, 0.7265623341, 0.04329597431, 138.1865833, 18363909.59, 4332262086, 28498.12397, 344.3434141, 1.122450337, 0.06076511365, 146.9620846, 16606190.84, 3199228582, 89219.37566, 562.0989753, 0.7319858426, 0.04363443006, 138.6197283, 16659183.41, 3221619311, 90132.64359, 562.6365909, 0.7527668235, 0.04379691131, 138.8045766, 18486704.4, 4432952610, 22199.91402, 304.3109223, 1.238963131, 0.06573725227, 146.4314773, 16571114.93, 3184946173, 87765.06348, 561.9982504, 0.7594215663, 0.04388774089, 138.2780432, 16664051.08, 3221340835, 95311.04999, 573.1069733, 0.7302607827, 0.04337368545, 139.0103991, 18253113.81, 4289735462, 36914.11772, 374.9175206, 1.13918933, 0.06137037348, 146.6917204, 16466709.52, 3131257891, 92141.87678, 573.8347913, 0.7372082321, 0.04341110423, 137.6839161, 16562215.84, 3176877857, 87482.08348, 562.527868, 0.7409539949, 0.04395333309, 138.117792, 18468278.64, 4419461933, 16501.22044, 289.499875, 1.256404847, 0.066478694, 146.0538912, 16679238.88, 3233732804, 86297.32117, 554.071982, 0.7407461, 0.04369658648, 138.9814325, 16659167.69, 3226929159, 83268.13022, 543.5233692, 0.7869343071, 0.04495951743, 138.4754056, 16659167.69, 3226929159, 83268.13022, 543.5233692, 0.7869343071, 0.04495951743, 138.4754056, 16679238.88, 3233732804, 86297.32117, 554.071982, 0.7407461, 0.04369658648, 138.9814325, 18468278.64, 4419461933, 16501.22044, 289.499875, 1.256404847, 0.066478694, 146.0538912, 16562215.84, 3176877857, 87482.08348, 562.527868, 0.7409539949, 0.04395333309, 138.117792, 16466709.52, 3131257891, 92141.87678, 573.8347913, 0.7372082321, 0.04341110423, 137.6839161, 18253113.81, 4289735462, 36914.11772, 374.9175206, 1.13918933, 0.06137037348, 146.6917204, 16664051.08, 3221340835, 95311.04999, 573.1069733, 0.7302607827, 0.04337368545, 139.0103991, 16571114.93, 3184946173, 87765.06348, 561.9982504, 0.7594215663, 0.04388774089, 138.2780432, 18486704.4, 4432952610, 22199.91402, 304.3109223, 1.238963131, 0.06573725227, 146.4314773, 16659183.41, 3221619311, 90132.64359, 562.6365909, 0.7527668235, 0.04379691131, 138.8045766, 16606190.84, 3199228582, 89219.37566, 562.0989753, 0.7319858426, 0.04363443006, 138.6197283, 18363909.59, 4332262086, 28498.12397, 344.3434141, 1.122450337, 0.06076511365, 146.9620846, 16568824.51, 3173634193, 90759.56561, 566.635841, 0.7265623341, 0.04329597431, 138.1865833, 381.4495033, 226.5271135, -0.01613316914, -1.123009078, 0.00541168933, 8.337142346, 0.02412504247, 513, 0.001000863128, 4, 1, 0.001000863128, 306.3217891, 219.1655393, 0.04530232218, -1.238279113, 0.01770536998, 6.173720946, 0.03413848631, 258, 0.002253324172, 1, 0, 0, 334.254738, 231.0942857, 0.05498783906, -1.062605007, 0.05444367477, 5.755197939, 0.1317230274, 259, 0.0178004932, 4, 3, 0.04986580577, 290.4824159, 219.8293379, 0.06588936904, -1.214366819, 0.06238645531, 4.49197303, 0.1281803543, 259, 0.01845913687, 3, 3, 0.05233917432, 0
