# Supplementary material for: A radiomic approach for adaptive radiotherapy in non-small cell lung cancer patients
Source: PLoS One. 2018 Nov 21;13(11):e0207455. doi: 10.1371/journal.pone.0207455 (PMC6248970; doi:10.1371/journal.pone.0207455)
Supplement: S2 File — Log file containing the results of the Wrapper Feature Selection procedure performed on the Complete dataset. It reports in detail the input parameters and the output ranking of the descriptors. (TXT) [file pone.0207455.s002.txt]

=== Run information ===

Evaluator:    weka.attributeSelection.WrapperSubsetEval -B weka.classifiers.trees.RandomForest -F 2 -T 0.01 -R 1 -E AUC -- -P 100 -I 10 -num-slots 1 -K 0 -M 1.0 -V 0.001 -S 1
Search:       weka.attributeSelection.BestFirst -D 1 -N 2
Relation:     all
Instances:    91
Attributes:   252
              [list of attributes omitted]
Evaluation mode:    91-fold cross-validation


=== Attribute selection 91 fold cross-validation (stratified), seed: 1 ===

number of folds (%)  attribute
          19( 21 %)       1 sesso
           4(  4 %)       2 anni
           5(  5 %)       3 T
          34( 37 %)       4 N
           2(  2 %)       5 stadio
          24( 26 %)       6 istologia
          12( 13 %)       7 mutazione_EGFR
           6(  7 %)       8 mutazione_ALK
          10( 11 %)       9 fumo
           1(  1 %)      10 mean
           0(  0 %)      11 std
           1(  1 %)      12 skewness
           1(  1 %)      13 kurtosis
           0(  0 %)      14 energy
           0(  0 %)      15 entropy
           2(  2 %)      16 maxAssValue
           3(  3 %)      17 maxAssPos
           1(  1 %)      18 energy_around_maxAss
           2(  2 %)      19 range
          19( 21 %)      20 numMaxRel
           1(  1 %)      21 energy_around_maxRel
           0(  0 %)      22 autocorrelation_-1-1-1
           0(  0 %)      23 covariance_-1-1-1
           1(  1 %)      24 inertia_-1-1-1
           0(  0 %)      25 absolute_-1-1-1
           1(  1 %)      26 inverse_-1-1-1
           3(  3 %)      27 energy_-1-1-1
           1(  1 %)      28 entropy_-1-1-1
           1(  1 %)      29 autocorrelation_-1-10
           0(  0 %)      30 covariance_-1-10
           0(  0 %)      31 inertia_-1-10
           0(  0 %)      32 absolute_-1-10
           0(  0 %)      33 inverse_-1-10
           0(  0 %)      34 energy_-1-10
           0(  0 %)      35 entropy_-1-10
           0(  0 %)      36 autocorrelation_-1-11
           0(  0 %)      37 covariance_-1-11
           3(  3 %)      38 inertia_-1-11
           0(  0 %)      39 absolute_-1-11
           0(  0 %)      40 inverse_-1-11
           0(  0 %)      41 energy_-1-11
           0(  0 %)      42 entropy_-1-11
           0(  0 %)      43 autocorrelation_-10-1
           1(  1 %)      44 covariance_-10-1
           2(  2 %)      45 inertia_-10-1
           0(  0 %)      46 absolute_-10-1
           0(  0 %)      47 inverse_-10-1
           0(  0 %)      48 energy_-10-1
           1(  1 %)      49 entropy_-10-1
           1(  1 %)      50 autocorrelation_-100
           0(  0 %)      51 covariance_-100
           0(  0 %)      52 inertia_-100
           2(  2 %)      53 absolute_-100
           1(  1 %)      54 inverse_-100
           0(  0 %)      55 energy_-100
           0(  0 %)      56 entropy_-100
           0(  0 %)      57 autocorrelation_-101
           0(  0 %)      58 covariance_-101
           1(  1 %)      59 inertia_-101
           1(  1 %)      60 absolute_-101
           0(  0 %)      61 inverse_-101
           6(  7 %)      62 energy_-101
           0(  0 %)      63 entropy_-101
           0(  0 %)      64 autocorrelation_-11-1
           0(  0 %)      65 covariance_-11-1
           3(  3 %)      66 inertia_-11-1
          15( 16 %)      67 absolute_-11-1
           2(  2 %)      68 inverse_-11-1
           3(  3 %)      69 energy_-11-1
           0(  0 %)      70 entropy_-11-1
           0(  0 %)      71 autocorrelation_-110
           1(  1 %)      72 covariance_-110
           2(  2 %)      73 inertia_-110
           3(  3 %)      74 absolute_-110
           0(  0 %)      75 inverse_-110
           1(  1 %)      76 energy_-110
           0(  0 %)      77 entropy_-110
           0(  0 %)      78 autocorrelation_-111
           0(  0 %)      79 covariance_-111
           4(  4 %)      80 inertia_-111
           4(  4 %)      81 absolute_-111
           0(  0 %)      82 inverse_-111
           7(  8 %)      83 energy_-111
           0(  0 %)      84 entropy_-111
           1(  1 %)      85 autocorrelation_0-1-1
           0(  0 %)      86 covariance_0-1-1
           2(  2 %)      87 inertia_0-1-1
           3(  3 %)      88 absolute_0-1-1
           0(  0 %)      89 inverse_0-1-1
           1(  1 %)      90 energy_0-1-1
           0(  0 %)      91 entropy_0-1-1
           0(  0 %)      92 autocorrelation_0-10
           0(  0 %)      93 covariance_0-10
          12( 13 %)      94 inertia_0-10
           2(  2 %)      95 absolute_0-10
           4(  4 %)      96 inverse_0-10
           0(  0 %)      97 energy_0-10
           0(  0 %)      98 entropy_0-10
           1(  1 %)      99 autocorrelation_0-11
           0(  0 %)     100 covariance_0-11
           0(  0 %)     101 inertia_0-11
           2(  2 %)     102 absolute_0-11
           0(  0 %)     103 inverse_0-11
           2(  2 %)     104 energy_0-11
           1(  1 %)     105 entropy_0-11
           2(  2 %)     106 autocorrelation_00-1
           2(  2 %)     107 covariance_00-1
           6(  7 %)     108 inertia_00-1
           2(  2 %)     109 absolute_00-1
           1(  1 %)     110 inverse_00-1
           5(  5 %)     111 energy_00-1
           1(  1 %)     112 entropy_00-1
           1(  1 %)     113 autocorrelation_001
           0(  0 %)     114 covariance_001
           0(  0 %)     115 inertia_001
           0(  0 %)     116 absolute_001
           0(  0 %)     117 inverse_001
           1(  1 %)     118 energy_001
           0(  0 %)     119 entropy_001
           0(  0 %)     120 autocorrelation_01-1
           0(  0 %)     121 covariance_01-1
           0(  0 %)     122 inertia_01-1
           1(  1 %)     123 absolute_01-1
           0(  0 %)     124 inverse_01-1
           0(  0 %)     125 energy_01-1
           0(  0 %)     126 entropy_01-1
           0(  0 %)     127 autocorrelation_010
           0(  0 %)     128 covariance_010
           0(  0 %)     129 inertia_010
           0(  0 %)     130 absolute_010
           0(  0 %)     131 inverse_010
           0(  0 %)     132 energy_010
           0(  0 %)     133 entropy_010
           0(  0 %)     134 autocorrelation_011
           0(  0 %)     135 covariance_011
           2(  2 %)     136 inertia_011
           0(  0 %)     137 absolute_011
           0(  0 %)     138 inverse_011
           0(  0 %)     139 energy_011
           0(  0 %)     140 entropy_011
           0(  0 %)     141 autocorrelation_1-1-1
           0(  0 %)     142 covariance_1-1-1
           0(  0 %)     143 inertia_1-1-1
           0(  0 %)     144 absolute_1-1-1
           1(  1 %)     145 inverse_1-1-1
           2(  2 %)     146 energy_1-1-1
           0(  0 %)     147 entropy_1-1-1
           0(  0 %)     148 autocorrelation_1-10
           0(  0 %)     149 covariance_1-10
           0(  0 %)     150 inertia_1-10
           1(  1 %)     151 absolute_1-10
           1(  1 %)     152 inverse_1-10
           1(  1 %)     153 energy_1-10
           0(  0 %)     154 entropy_1-10
           1(  1 %)     155 autocorrelation_1-11
           0(  0 %)     156 covariance_1-11
           1(  1 %)     157 inertia_1-11
           2(  2 %)     158 absolute_1-11
           0(  0 %)     159 inverse_1-11
           2(  2 %)     160 energy_1-11
           0(  0 %)     161 entropy_1-11
           1(  1 %)     162 autocorrelation_10-1
           0(  0 %)     163 covariance_10-1
           1(  1 %)     164 inertia_10-1
           0(  0 %)     165 absolute_10-1
           0(  0 %)     166 inverse_10-1
           0(  0 %)     167 energy_10-1
           0(  0 %)     168 entropy_10-1
           1(  1 %)     169 autocorrelation_100
           0(  0 %)     170 covariance_100
           2(  2 %)     171 inertia_100
           0(  0 %)     172 absolute_100
           1(  1 %)     173 inverse_100
           2(  2 %)     174 energy_100
           1(  1 %)     175 entropy_100
           0(  0 %)     176 autocorrelation_101
           0(  0 %)     177 covariance_101
           1(  1 %)     178 inertia_101
           1(  1 %)     179 absolute_101
           1(  1 %)     180 inverse_101
           0(  0 %)     181 energy_101
           0(  0 %)     182 entropy_101
           0(  0 %)     183 autocorrelation_11-1
           0(  0 %)     184 covariance_11-1
           0(  0 %)     185 inertia_11-1
           1(  1 %)     186 absolute_11-1
           0(  0 %)     187 inverse_11-1
           2(  2 %)     188 energy_11-1
           0(  0 %)     189 entropy_11-1
           0(  0 %)     190 autocorrelation_110
           0(  0 %)     191 covariance_110
           0(  0 %)     192 inertia_110
           0(  0 %)     193 absolute_110
           2(  2 %)     194 inverse_110
           0(  0 %)     195 energy_110
           0(  0 %)     196 entropy_110
           2(  2 %)     197 autocorrelation_111
           0(  0 %)     198 covariance_111
           2(  2 %)     199 inertia_111
           0(  0 %)     200 absolute_111
           1(  1 %)     201 inverse_111
           2(  2 %)     202 energy_111
           0(  0 %)     203 entropy_111
           0(  0 %)     204 mean_LBP3
           1(  1 %)     205 std_LBP3
           2(  2 %)     206 skewness_LBP3
           4(  4 %)     207 kurtosis_LBP3
           2(  2 %)     208 energy_LBP3
           0(  0 %)     209 entropy_LBP3
           2(  2 %)     210 maxAssValue_LBP3
           5(  5 %)     211 maxAssPos_LBP3
           3(  3 %)     212 energy_around_maxAss_LBP3
          35( 38 %)     213 range_LBP3
           3(  3 %)     214 numMaxRel_LBP3
           1(  1 %)     215 energy_around_maxRel_LBP3
           2(  2 %)     216 mean_LBP3_ri
           1(  1 %)     217 std_LBP3_ri
           1(  1 %)     218 skewness_LBP3_ri
           2(  2 %)     219 kurtosis_LBP3_ri
           0(  0 %)     220 energy_LBP3_ri
           0(  0 %)     221 entropy_LBP3_ri
           0(  0 %)     222 maxAssValue_LBP3_ri
           4(  4 %)     223 maxAssPos_LBP3_ri
           0(  0 %)     224 energy_around_maxAss_LBP3_ri
          14( 15 %)     225 range_LBP3_ri
           7(  8 %)     226 numMaxRel_LBP3_ri
           2(  2 %)     227 energy_around_maxRel_LBP3_ri
          35( 38 %)     228 mean_LBP3_u
           7(  8 %)     229 std_LBP3_u
          17( 19 %)     230 skewness_LBP3_u
           1(  1 %)     231 kurtosis_LBP3_u
           1(  1 %)     232 energy_LBP3_u
           3(  3 %)     233 entropy_LBP3_u
           0(  0 %)     234 maxAssValue_LBP3_u
           1(  1 %)     235 maxAssPos_LBP3_u
           0(  0 %)     236 energy_around_maxAss_LBP3_u
           8(  9 %)     237 range_LBP3_u
           1(  1 %)     238 numMaxRel_LBP3_u
           1(  1 %)     239 energy_around_maxRel_LBP3_u
           0(  0 %)     240 mean_LBP3_ri_u
           0(  0 %)     241 std_LBP3_ri_u
           2(  2 %)     242 skewness_LBP3_ri_u
           0(  0 %)     243 kurtosis_LBP3_ri_u
           1(  1 %)     244 energy_LBP3_ri_u
           4(  4 %)     245 entropy_LBP3_ri_u
           0(  0 %)     246 maxAssValue_LBP3_ri_u
           2(  2 %)     247 maxAssPos_LBP3_ri_u
           0(  0 %)     248 energy_around_maxAss_LBP3_ri_u
           4(  4 %)     249 range_LBP3_ri_u
           5(  5 %)     250 numMaxRel_LBP3_ri_u
           1(  1 %)     251 energy_around_maxRel_LBP3_ri_u
