# Supplementary material for: A radiomic approach for adaptive radiotherapy in non-small cell lung cancer patients
Source: PLoS One. 2018 Nov 21;13(11):e0207455. doi: 10.1371/journal.pone.0207455 (PMC6248970; doi:10.1371/journal.pone.0207455)
Supplement: S3 File — Log file containing the results of the Wrapper Feature Selection procedure performed on the dataset considering only the semantic features. It reports in detail the input parameters and the output ranking of the descriptors. (TXT) [file pone.0207455.s003.txt]

=== Run information ===

Evaluator:    weka.attributeSelection.WrapperSubsetEval -B weka.classifiers.trees.RandomForest -F 2 -T 0.01 -R 1 -E AUC -- -P 100 -I 100 -num-slots 1 -K 0 -M 1.0 -V 0.001 -S 1
Search:       weka.attributeSelection.BestFirst -D 1 -N 2
Relation:     clinical
Instances:    91
Attributes:   10
              sesso
              anni
              T
              N
              stadio
              istologia
              mutazione_EGFR
              mutazione_ALK
              fumo
              adaptive
Evaluation mode:    91-fold cross-validation


=== Attribute selection 91 fold cross-validation (stratified), seed: 1 ===

number of folds (%)  attribute
          12( 13 %)    1 sesso
          19( 21 %)    2 anni
          20( 22 %)    3 T
          87( 96 %)    4 N
          21( 23 %)    5 stadio
          81( 89 %)    6 istologia
           5(  5 %)    7 mutazione_EGFR
           5(  5 %)    8 mutazione_ALK
          82( 90 %)    9 fumo
