# Supplementary material for: A radiomic approach for adaptive radiotherapy in non-small cell lung cancer patients
Source: PLoS One. 2018 Nov 21;13(11):e0207455. doi: 10.1371/journal.pone.0207455 (PMC6248970; doi:10.1371/journal.pone.0207455)
Supplement: S4 File — Log file containing the results of the Wrapper Feature Selection procedure performed on the dataset excluding only the semantic features. It reports in detail the input parameters and the output ranking of the descriptors. (TXT) [file pone.0207455.s004.txt]

=== Run information ===

Evaluator:    weka.attributeSelection.WrapperSubsetEval -B weka.classifiers.trees.RandomForest -F 2 -T 0.01 -R 1 -E AUC -- -P 100 -I 100 -num-slots 1 -K 0 -M 1.0 -V 0.001 -S 1
Search:       weka.attributeSelection.BestFirst -D 1 -N 2
Relation:     all-weka.filters.unsupervised.attribute.Remove-R1-9
Instances:    91
Attributes:   243
              [list of attributes omitted]
Evaluation mode:    91-fold cross-validation


=== Attribute selection 91 fold cross-validation (stratified), seed: 1 ===

number of folds (%)  attribute
           1(  1 %)       1 mean
           1(  1 %)       2 std
           2(  2 %)       3 skewness
           8(  9 %)       4 kurtosis
           5(  5 %)       5 energy
           0(  0 %)       6 entropy
          12( 13 %)       7 maxAssValue
          13( 14 %)       8 maxAssPos
           2(  2 %)       9 energy_around_maxAss
           5(  5 %)      10 range
          23( 25 %)      11 numMaxRel
          10( 11 %)      12 energy_around_maxRel
           1(  1 %)      13 autocorrelation_-1-1-1
           0(  0 %)      14 covariance_-1-1-1
           1(  1 %)      15 inertia_-1-1-1
           1(  1 %)      16 absolute_-1-1-1
           0(  0 %)      17 inverse_-1-1-1
           2(  2 %)      18 energy_-1-1-1
           0(  0 %)      19 entropy_-1-1-1
           0(  0 %)      20 autocorrelation_-1-10
           0(  0 %)      21 covariance_-1-10
           1(  1 %)      22 inertia_-1-10
           0(  0 %)      23 absolute_-1-10
           0(  0 %)      24 inverse_-1-10
           0(  0 %)      25 energy_-1-10
           0(  0 %)      26 entropy_-1-10
           1(  1 %)      27 autocorrelation_-1-11
           0(  0 %)      28 covariance_-1-11
           8(  9 %)      29 inertia_-1-11
           1(  1 %)      30 absolute_-1-11
           0(  0 %)      31 inverse_-1-11
           3(  3 %)      32 energy_-1-11
           0(  0 %)      33 entropy_-1-11
           0(  0 %)      34 autocorrelation_-10-1
           0(  0 %)      35 covariance_-10-1
           0(  0 %)      36 inertia_-10-1
           0(  0 %)      37 absolute_-10-1
           4(  4 %)      38 inverse_-10-1
           2(  2 %)      39 energy_-10-1
           0(  0 %)      40 entropy_-10-1
           1(  1 %)      41 autocorrelation_-100
           0(  0 %)      42 covariance_-100
           1(  1 %)      43 inertia_-100
           1(  1 %)      44 absolute_-100
           2(  2 %)      45 inverse_-100
           0(  0 %)      46 energy_-100
           0(  0 %)      47 entropy_-100
           2(  2 %)      48 autocorrelation_-101
           0(  0 %)      49 covariance_-101
           0(  0 %)      50 inertia_-101
           2(  2 %)      51 absolute_-101
           0(  0 %)      52 inverse_-101
           8(  9 %)      53 energy_-101
           0(  0 %)      54 entropy_-101
           0(  0 %)      55 autocorrelation_-11-1
           0(  0 %)      56 covariance_-11-1
           3(  3 %)      57 inertia_-11-1
          21( 23 %)      58 absolute_-11-1
           3(  3 %)      59 inverse_-11-1
           2(  2 %)      60 energy_-11-1
           0(  0 %)      61 entropy_-11-1
           0(  0 %)      62 autocorrelation_-110
           0(  0 %)      63 covariance_-110
           5(  5 %)      64 inertia_-110
           8(  9 %)      65 absolute_-110
           0(  0 %)      66 inverse_-110
           2(  2 %)      67 energy_-110
           0(  0 %)      68 entropy_-110
           0(  0 %)      69 autocorrelation_-111
           1(  1 %)      70 covariance_-111
           5(  5 %)      71 inertia_-111
           4(  4 %)      72 absolute_-111
           0(  0 %)      73 inverse_-111
           8(  9 %)      74 energy_-111
           0(  0 %)      75 entropy_-111
           0(  0 %)      76 autocorrelation_0-1-1
           0(  0 %)      77 covariance_0-1-1
           1(  1 %)      78 inertia_0-1-1
           2(  2 %)      79 absolute_0-1-1
           0(  0 %)      80 inverse_0-1-1
           1(  1 %)      81 energy_0-1-1
           0(  0 %)      82 entropy_0-1-1
           1(  1 %)      83 autocorrelation_0-10
           0(  0 %)      84 covariance_0-10
          18( 20 %)      85 inertia_0-10
           5(  5 %)      86 absolute_0-10
           7(  8 %)      87 inverse_0-10
           0(  0 %)      88 energy_0-10
           0(  0 %)      89 entropy_0-10
           0(  0 %)      90 autocorrelation_0-11
           0(  0 %)      91 covariance_0-11
           0(  0 %)      92 inertia_0-11
           1(  1 %)      93 absolute_0-11
           1(  1 %)      94 inverse_0-11
           3(  3 %)      95 energy_0-11
           0(  0 %)      96 entropy_0-11
           0(  0 %)      97 autocorrelation_00-1
           0(  0 %)      98 covariance_00-1
           5(  5 %)      99 inertia_00-1
           3(  3 %)     100 absolute_00-1
           0(  0 %)     101 inverse_00-1
           4(  4 %)     102 energy_00-1
           0(  0 %)     103 entropy_00-1
           0(  0 %)     104 autocorrelation_001
           0(  0 %)     105 covariance_001
           1(  1 %)     106 inertia_001
           0(  0 %)     107 absolute_001
           0(  0 %)     108 inverse_001
           0(  0 %)     109 energy_001
           0(  0 %)     110 entropy_001
           0(  0 %)     111 autocorrelation_01-1
           0(  0 %)     112 covariance_01-1
           0(  0 %)     113 inertia_01-1
           0(  0 %)     114 absolute_01-1
           0(  0 %)     115 inverse_01-1
           0(  0 %)     116 energy_01-1
           0(  0 %)     117 entropy_01-1
           0(  0 %)     118 autocorrelation_010
           0(  0 %)     119 covariance_010
           3(  3 %)     120 inertia_010
           0(  0 %)     121 absolute_010
           0(  0 %)     122 inverse_010
           0(  0 %)     123 energy_010
           0(  0 %)     124 entropy_010
           1(  1 %)     125 autocorrelation_011
           0(  0 %)     126 covariance_011
           2(  2 %)     127 inertia_011
           1(  1 %)     128 absolute_011
           0(  0 %)     129 inverse_011
           2(  2 %)     130 energy_011
           0(  0 %)     131 entropy_011
           0(  0 %)     132 autocorrelation_1-1-1
           0(  0 %)     133 covariance_1-1-1
           0(  0 %)     134 inertia_1-1-1
           1(  1 %)     135 absolute_1-1-1
           0(  0 %)     136 inverse_1-1-1
           5(  5 %)     137 energy_1-1-1
           0(  0 %)     138 entropy_1-1-1
           0(  0 %)     139 autocorrelation_1-10
           0(  0 %)     140 covariance_1-10
           3(  3 %)     141 inertia_1-10
           1(  1 %)     142 absolute_1-10
           0(  0 %)     143 inverse_1-10
           4(  4 %)     144 energy_1-10
           0(  0 %)     145 entropy_1-10
           0(  0 %)     146 autocorrelation_1-11
           0(  0 %)     147 covariance_1-11
           1(  1 %)     148 inertia_1-11
           5(  5 %)     149 absolute_1-11
           2(  2 %)     150 inverse_1-11
           3(  3 %)     151 energy_1-11
           0(  0 %)     152 entropy_1-11
           0(  0 %)     153 autocorrelation_10-1
           1(  1 %)     154 covariance_10-1
           0(  0 %)     155 inertia_10-1
           2(  2 %)     156 absolute_10-1
           0(  0 %)     157 inverse_10-1
           3(  3 %)     158 energy_10-1
           0(  0 %)     159 entropy_10-1
           0(  0 %)     160 autocorrelation_100
           0(  0 %)     161 covariance_100
           1(  1 %)     162 inertia_100
           0(  0 %)     163 absolute_100
           1(  1 %)     164 inverse_100
           2(  2 %)     165 energy_100
           0(  0 %)     166 entropy_100
           0(  0 %)     167 autocorrelation_101
           0(  0 %)     168 covariance_101
           1(  1 %)     169 inertia_101
           0(  0 %)     170 absolute_101
           2(  2 %)     171 inverse_101
           0(  0 %)     172 energy_101
           0(  0 %)     173 entropy_101
           1(  1 %)     174 autocorrelation_11-1
           0(  0 %)     175 covariance_11-1
           2(  2 %)     176 inertia_11-1
           2(  2 %)     177 absolute_11-1
           0(  0 %)     178 inverse_11-1
           3(  3 %)     179 energy_11-1
           0(  0 %)     180 entropy_11-1
           0(  0 %)     181 autocorrelation_110
           0(  0 %)     182 covariance_110
           5(  5 %)     183 inertia_110
           0(  0 %)     184 absolute_110
           1(  1 %)     185 inverse_110
           0(  0 %)     186 energy_110
           0(  0 %)     187 entropy_110
           2(  2 %)     188 autocorrelation_111
           0(  0 %)     189 covariance_111
           0(  0 %)     190 inertia_111
           0(  0 %)     191 absolute_111
           1(  1 %)     192 inverse_111
           2(  2 %)     193 energy_111
           0(  0 %)     194 entropy_111
           0(  0 %)     195 mean_LBP3
           2(  2 %)     196 std_LBP3
           0(  0 %)     197 skewness_LBP3
           7(  8 %)     198 kurtosis_LBP3
           1(  1 %)     199 energy_LBP3
           0(  0 %)     200 entropy_LBP3
          11( 12 %)     201 maxAssValue_LBP3
          13( 14 %)     202 maxAssPos_LBP3
           2(  2 %)     203 energy_around_maxAss_LBP3
          51( 56 %)     204 range_LBP3
           5(  5 %)     205 numMaxRel_LBP3
           8(  9 %)     206 energy_around_maxRel_LBP3
           1(  1 %)     207 mean_LBP3_ri
           0(  0 %)     208 std_LBP3_ri
           4(  4 %)     209 skewness_LBP3_ri
          10( 11 %)     210 kurtosis_LBP3_ri
           0(  0 %)     211 energy_LBP3_ri
           0(  0 %)     212 entropy_LBP3_ri
           1(  1 %)     213 maxAssValue_LBP3_ri
          12( 13 %)     214 maxAssPos_LBP3_ri
           3(  3 %)     215 energy_around_maxAss_LBP3_ri
          18( 20 %)     216 range_LBP3_ri
           8(  9 %)     217 numMaxRel_LBP3_ri
          13( 14 %)     218 energy_around_maxRel_LBP3_ri
          37( 41 %)     219 mean_LBP3_u
           9( 10 %)     220 std_LBP3_u
           1(  1 %)     221 skewness_LBP3_u
           7(  8 %)     222 kurtosis_LBP3_u
           0(  0 %)     223 energy_LBP3_u
           5(  5 %)     224 entropy_LBP3_u
           0(  0 %)     225 maxAssValue_LBP3_u
          12( 13 %)     226 maxAssPos_LBP3_u
           0(  0 %)     227 energy_around_maxAss_LBP3_u
          14( 15 %)     228 range_LBP3_u
           1(  1 %)     229 numMaxRel_LBP3_u
           1(  1 %)     230 energy_around_maxRel_LBP3_u
           1(  1 %)     231 mean_LBP3_ri_u
           1(  1 %)     232 std_LBP3_ri_u
          13( 14 %)     233 skewness_LBP3_ri_u
           3(  3 %)     234 kurtosis_LBP3_ri_u
           0(  0 %)     235 energy_LBP3_ri_u
           9( 10 %)     236 entropy_LBP3_ri_u
           1(  1 %)     237 maxAssValue_LBP3_ri_u
           4(  4 %)     238 maxAssPos_LBP3_ri_u
           1(  1 %)     239 energy_around_maxAss_LBP3_ri_u
          16( 18 %)     240 range_LBP3_ri_u
           8(  9 %)     241 numMaxRel_LBP3_ri_u
           0(  0 %)     242 energy_around_maxRel_LBP3_ri_u
