# Supplementary material for: A radiomic approach for adaptive radiotherapy in non-small cell lung cancer patients
Source: PLoS One. 2018 Nov 21;13(11):e0207455. doi: 10.1371/journal.pone.0207455 (PMC6248970; doi:10.1371/journal.pone.0207455)
Supplement: S5 File — Log file containing the results of the Wrapper Feature Selection procedure performed on the dataset excluding only the GLCM features. It reports in detail the input parameters and the output ranking of the descriptors. (TXT) [file pone.0207455.s005.txt]

=== Run information ===

Evaluator:    weka.attributeSelection.WrapperSubsetEval -B weka.classifiers.trees.RandomForest -F 2 -T 0.01 -R 1 -E AUC -- -P 100 -I 100 -num-slots 1 -K 0 -M 1.0 -V 0.001 -S 1
Search:       weka.attributeSelection.BestFirst -D 1 -N 2
Relation:     all-weka.filters.unsupervised.attribute.Remove-R22-203
Instances:    91
Attributes:   70
              sesso
              anni
              T
              N
              stadio
              istologia
              mutazione_EGFR
              mutazione_ALK
              fumo
              mean
              std
              skewness
              kurtosis
              energy
              entropy
              maxAssValue
              maxAssPos
              energy_around_maxAss
              range
              numMaxRel
              energy_around_maxRel
              mean_LBP3
              std_LBP3
              skewness_LBP3
              kurtosis_LBP3
              energy_LBP3
              entropy_LBP3
              maxAssValue_LBP3
              maxAssPos_LBP3
              energy_around_maxAss_LBP3
              range_LBP3
              numMaxRel_LBP3
              energy_around_maxRel_LBP3
              mean_LBP3_ri
              std_LBP3_ri
              skewness_LBP3_ri
              kurtosis_LBP3_ri
              energy_LBP3_ri
              entropy_LBP3_ri
              maxAssValue_LBP3_ri
              maxAssPos_LBP3_ri
              energy_around_maxAss_LBP3_ri
              range_LBP3_ri
              numMaxRel_LBP3_ri
              energy_around_maxRel_LBP3_ri
              mean_LBP3_u
              std_LBP3_u
              skewness_LBP3_u
              kurtosis_LBP3_u
              energy_LBP3_u
              entropy_LBP3_u
              maxAssValue_LBP3_u
              maxAssPos_LBP3_u
              energy_around_maxAss_LBP3_u
              range_LBP3_u
              numMaxRel_LBP3_u
              energy_around_maxRel_LBP3_u
              mean_LBP3_ri_u
              std_LBP3_ri_u
              skewness_LBP3_ri_u
              kurtosis_LBP3_ri_u
              energy_LBP3_ri_u
              entropy_LBP3_ri_u
              maxAssValue_LBP3_ri_u
              maxAssPos_LBP3_ri_u
              energy_around_maxAss_LBP3_ri_u
              range_LBP3_ri_u
              numMaxRel_LBP3_ri_u
              energy_around_maxRel_LBP3_ri_u
              adaptive
Evaluation mode:    91-fold cross-validation


=== Attribute selection 91 fold cross-validation (stratified), seed: 1 ===

number of folds (%)  attribute
          28( 31 %)      1 sesso
           3(  3 %)      2 anni
           5(  5 %)      3 T
          59( 65 %)      4 N
          14( 15 %)      5 stadio
          44( 48 %)      6 istologia
          12( 13 %)      7 mutazione_EGFR
           6(  7 %)      8 mutazione_ALK
          40( 44 %)      9 fumo
           7(  8 %)     10 mean
           1(  1 %)     11 std
           2(  2 %)     12 skewness
          14( 15 %)     13 kurtosis
           1(  1 %)     14 energy
           2(  2 %)     15 entropy
           5(  5 %)     16 maxAssValue
           7(  8 %)     17 maxAssPos
           5(  5 %)     18 energy_around_maxAss
           7(  8 %)     19 range
          24( 26 %)     20 numMaxRel
          15( 16 %)     21 energy_around_maxRel
           1(  1 %)     22 mean_LBP3
           2(  2 %)     23 std_LBP3
           2(  2 %)     24 skewness_LBP3
           0(  0 %)     25 kurtosis_LBP3
           1(  1 %)     26 energy_LBP3
           0(  0 %)     27 entropy_LBP3
          19( 21 %)     28 maxAssValue_LBP3
           9( 10 %)     29 maxAssPos_LBP3
           4(  4 %)     30 energy_around_maxAss_LBP3
          36( 40 %)     31 range_LBP3
           2(  2 %)     32 numMaxRel_LBP3
           3(  3 %)     33 energy_around_maxRel_LBP3
           1(  1 %)     34 mean_LBP3_ri
           1(  1 %)     35 std_LBP3_ri
           0(  0 %)     36 skewness_LBP3_ri
           3(  3 %)     37 kurtosis_LBP3_ri
           0(  0 %)     38 energy_LBP3_ri
           1(  1 %)     39 entropy_LBP3_ri
           5(  5 %)     40 maxAssValue_LBP3_ri
           9( 10 %)     41 maxAssPos_LBP3_ri
           1(  1 %)     42 energy_around_maxAss_LBP3_ri
          22( 24 %)     43 range_LBP3_ri
          10( 11 %)     44 numMaxRel_LBP3_ri
           7(  8 %)     45 energy_around_maxRel_LBP3_ri
          44( 48 %)     46 mean_LBP3_u
           6(  7 %)     47 std_LBP3_u
          48( 53 %)     48 skewness_LBP3_u
           0(  0 %)     49 kurtosis_LBP3_u
           0(  0 %)     50 energy_LBP3_u
           5(  5 %)     51 entropy_LBP3_u
           0(  0 %)     52 maxAssValue_LBP3_u
           4(  4 %)     53 maxAssPos_LBP3_u
           0(  0 %)     54 energy_around_maxAss_LBP3_u
          25( 27 %)     55 range_LBP3_u
           1(  1 %)     56 numMaxRel_LBP3_u
           0(  0 %)     57 energy_around_maxRel_LBP3_u
           4(  4 %)     58 mean_LBP3_ri_u
           1(  1 %)     59 std_LBP3_ri_u
           3(  3 %)     60 skewness_LBP3_ri_u
           3(  3 %)     61 kurtosis_LBP3_ri_u
           1(  1 %)     62 energy_LBP3_ri_u
          11( 12 %)     63 entropy_LBP3_ri_u
           1(  1 %)     64 maxAssValue_LBP3_ri_u
           4(  4 %)     65 maxAssPos_LBP3_ri_u
           0(  0 %)     66 energy_around_maxAss_LBP3_ri_u
          24( 26 %)     67 range_LBP3_ri_u
          14( 15 %)     68 numMaxRel_LBP3_ri_u
           1(  1 %)     69 energy_around_maxRel_LBP3_ri_u
