# Supplementary material for: A radiomic approach for adaptive radiotherapy in non-small cell lung cancer patients
Source: PLoS One. 2018 Nov 21;13(11):e0207455. doi: 10.1371/journal.pone.0207455 (PMC6248970; doi:10.1371/journal.pone.0207455)
Supplement: S7 File — Log file containing the results of the performance achieved after the Classification procedure executed on the dataset containing only the final signature features for the Proposed system. (TXT) [file pone.0207455.s007.txt]

=== Run information ===

Scheme:       weka.classifiers.trees.RandomForest -P 100 -I 100 -num-slots 1 -K 0 -M 1.0 -V 0.001 -S 1
Relation:     all
Instances:    91
Attributes:   13
              sesso
              N
              istologia
              mutazione_EGFR
              fumo
              numMaxRel
              absolute_-11-1
              inertia_0-10
              range_LBP3
              range_LBP3_ri
              mean_LBP3_u
              skewness_LBP3_u
              adaptive
Test mode:    91-fold cross-validation

=== Classifier model (full training set) ===

RandomForest

Bagging with 100 iterations and base learner

weka.classifiers.trees.RandomTree -K 0 -M 1.0 -V 0.001 -S 1 -do-not-check-capabilities

Time taken to build model: 0.05 seconds

=== Stratified cross-validation ===
=== Summary ===

Correctly Classified Instances          71               78.022  %
Incorrectly Classified Instances        20               21.978  %
Kappa statistic                          0.5522
Mean absolute error                      0.3617
Root mean squared error                  0.4121
Relative absolute error                 72.2445 %
Root relative squared error             81.9388 %
Total Number of Instances               91     

=== Detailed Accuracy By Class ===

                 TP Rate  FP Rate  Precision  Recall   F-Measure  MCC      ROC Area  PRC Area  Class
                 0.707    0.160    0.784      0.707    0.744      0.554    0.820     0.824     0
                 0.840    0.293    0.778      0.840    0.808      0.554    0.820     0.776     1
Weighted Avg.    0.780    0.233    0.780      0.780    0.779      0.554    0.820     0.797     

=== Confusion Matrix ===

  a  b   <-- classified as
 29 12 |  a = 0
  8 42 |  b = 1
