# Supplementary material for: A radiomic approach for adaptive radiotherapy in non-small cell lung cancer patients
Source: PLoS One. 2018 Nov 21;13(11):e0207455. doi: 10.1371/journal.pone.0207455 (PMC6248970; doi:10.1371/journal.pone.0207455)
Supplement: S8 File — Log file containing the results of the performance achieved after the Classification procedure executed on the dataset containing only semantic features. (TXT) [file pone.0207455.s008.txt]

=== Run information ===

Scheme:       weka.classifiers.trees.RandomForest -P 100 -I 100 -num-slots 1 -K 0 -M 1.0 -V 0.001 -S 1
Relation:     clinical-weka.filters.unsupervised.attribute.Remove-R7-8
Instances:    91
Attributes:   8
              sesso
              anni
              T
              N
              stadio
              istologia
              fumo
              adaptive
Test mode:    91-fold cross-validation

=== Classifier model (full training set) ===

RandomForest

Bagging with 100 iterations and base learner

weka.classifiers.trees.RandomTree -K 0 -M 1.0 -V 0.001 -S 1 -do-not-check-capabilities

Time taken to build model: 0.02 seconds

=== Stratified cross-validation ===
=== Summary ===

Correctly Classified Instances          66               72.5275 %
Incorrectly Classified Instances        25               27.4725 %
Kappa statistic                          0.4414
Mean absolute error                      0.374 
Root mean squared error                  0.4365
Relative absolute error                 74.7094 %
Root relative squared error             86.7963 %
Total Number of Instances               91     

=== Detailed Accuracy By Class ===

                 TP Rate  FP Rate  Precision  Recall   F-Measure  MCC      ROC Area  PRC Area  Class
                 0.659    0.220    0.711      0.659    0.684      0.442    0.776     0.737     0
                 0.780    0.341    0.736      0.780    0.757      0.442    0.776     0.813     1
Weighted Avg.    0.725    0.287    0.724      0.725    0.724      0.442    0.776     0.779     

=== Confusion Matrix ===

  a  b   <-- classified as
 27 14 |  a = 0
 11 39 |  b = 1
