# Supplementary material for: A radiomic approach for adaptive radiotherapy in non-small cell lung cancer patients
Source: PLoS One. 2018 Nov 21;13(11):e0207455. doi: 10.1371/journal.pone.0207455 (PMC6248970; doi:10.1371/journal.pone.0207455)
Supplement: S9 File — Log file containing the results of the performance achieved after the Classification procedure executed on the dataset containing all the features excluding the semantic descriptors. (TXT) [file pone.0207455.s009.txt]

=== Run information ===

Scheme:       weka.classifiers.trees.RandomForest -P 100 -I 100 -num-slots 1 -K 0 -M 1.0 -V 0.001 -S 1
Relation:     all-weka.filters.unsupervised.attribute.Remove-R1-9-weka.filters.unsupervised.attribute.Remove-R1-6,9-10,13-57,59-84,86-200,203,205-209,211-213,215,217,221-225,227,229-232,234-235,237-239,241-242
Instances:    91
Attributes:   21
              maxAssValue
              maxAssPos
              numMaxRel
              energy_around_maxRel
              absolute_-11-1
              inertia_0-10
              maxAssValue_LBP3
              maxAssPos_LBP3
              range_LBP3
              kurtosis_LBP3_ri
              maxAssPos_LBP3_ri
              range_LBP3_ri
              energy_around_maxRel_LBP3_ri
              mean_LBP3_u
              std_LBP3_u
              maxAssPos_LBP3_u
              range_LBP3_u
              skewness_LBP3_ri_u
              entropy_LBP3_ri_u
              range_LBP3_ri_u
              adaptive
Test mode:    91-fold cross-validation

=== Classifier model (full training set) ===

RandomForest

Bagging with 100 iterations and base learner

weka.classifiers.trees.RandomTree -K 0 -M 1.0 -V 0.001 -S 1 -do-not-check-capabilities

Time taken to build model: 0.03 seconds

=== Stratified cross-validation ===
=== Summary ===

Correctly Classified Instances          63               69.2308 %
Incorrectly Classified Instances        28               30.7692 %
Kappa statistic                          0.3674
Mean absolute error                      0.4232
Root mean squared error                  0.4659
Relative absolute error                 84.5364 %
Root relative squared error             92.6296 %
Total Number of Instances               91     

=== Detailed Accuracy By Class ===

                 TP Rate  FP Rate  Precision  Recall   F-Measure  MCC      ROC Area  PRC Area  Class
                 0.561    0.200    0.697      0.561    0.622      0.374    0.705     0.663     0
                 0.800    0.439    0.690      0.800    0.741      0.374    0.705     0.706     1
Weighted Avg.    0.692    0.331    0.693      0.692    0.687      0.374    0.705     0.687     

=== Confusion Matrix ===

  a  b   <-- classified as
 23 18 |  a = 0
 10 40 |  b = 1
