# Supplementary material for: A radiomic approach for adaptive radiotherapy in non-small cell lung cancer patients
Source: PLoS One. 2018 Nov 21;13(11):e0207455. doi: 10.1371/journal.pone.0207455 (PMC6248970; doi:10.1371/journal.pone.0207455)
Supplement: S10 File — Log file containing the results of the performance achieved after the Classification procedure executed on the dataset containing all the features without GLCM descriptors. (TXT) [file pone.0207455.s010.txt]

=== Run information ===

Scheme:       weka.classifiers.trees.RandomForest -P 100 -I 100 -num-slots 1 -K 0 -M 1.0 -V 0.001 -S 1
Relation:     all-weka.filters.unsupervised.attribute.Remove-R22-203-weka.filters.unsupervised.attribute.Remove-R2-3,8,10-12,14-19,22-27,30,32-40,42,45,47,49-54,56-62,64-66,69
Instances:    91
Attributes:   22
              sesso
              N
              stadio
              istologia
              mutazione_EGFR
              fumo
              kurtosis
              numMaxRel
              energy_around_maxRel
              maxAssValue_LBP3
              maxAssPos_LBP3
              range_LBP3
              maxAssPos_LBP3_ri
              range_LBP3_ri
              numMaxRel_LBP3_ri
              mean_LBP3_u
              skewness_LBP3_u
              range_LBP3_u
              entropy_LBP3_ri_u
              range_LBP3_ri_u
              numMaxRel_LBP3_ri_u
              adaptive
Test mode:    91-fold cross-validation

=== Classifier model (full training set) ===

RandomForest

Bagging with 100 iterations and base learner

weka.classifiers.trees.RandomTree -K 0 -M 1.0 -V 0.001 -S 1 -do-not-check-capabilities

Time taken to build model: 0.03 seconds

=== Stratified cross-validation ===
=== Summary ===

Correctly Classified Instances          67               73.6264 %
Incorrectly Classified Instances        24               26.3736 %
Kappa statistic                          0.4602
Mean absolute error                      0.4004
Root mean squared error                  0.4418
Relative absolute error                 79.988  %
Root relative squared error             87.8497 %
Total Number of Instances               91     

=== Detailed Accuracy By Class ===

                 TP Rate  FP Rate  Precision  Recall   F-Measure  MCC      ROC Area  PRC Area  Class
                 0.634    0.180    0.743      0.634    0.684      0.464    0.759     0.733     0
                 0.820    0.366    0.732      0.820    0.774      0.464    0.759     0.740     1
Weighted Avg.    0.736    0.282    0.737      0.736    0.733      0.464    0.759     0.737     

=== Confusion Matrix ===

  a  b   <-- classified as
 26 15 |  a = 0
  9 41 |  b = 1
