# Supplementary material for: A radiomic approach for adaptive radiotherapy in non-small cell lung cancer patients
Source: PLoS One. 2018 Nov 21;13(11):e0207455. doi: 10.1371/journal.pone.0207455 (PMC6248970; doi:10.1371/journal.pone.0207455)
Supplement: S11 File — Log file containing the results of the performance achieved after the Classification procedure executed on the dataset containing all the features without LBP descriptors. (TXT) [file pone.0207455.s011.txt]

=== Run information ===

Scheme:       weka.classifiers.trees.RandomForest -P 100 -I 100 -num-slots 1 -K 0 -M 1.0 -V 0.001 -S 1
Relation:     all-weka.filters.unsupervised.attribute.Remove-R204-251-weka.filters.unsupervised.attribute.Remove-R10-11,14-15,18-19,22-61,63-66,68-82,84-93,95,97-157,159-203
Instances:    91
Attributes:   22
              sesso
              anni
              T
              N
              stadio
              istologia
              mutazione_EGFR
              mutazione_ALK
              fumo
              skewness
              kurtosis
              maxAssValue
              maxAssPos
              numMaxRel
              energy_around_maxRel
              energy_-101
              absolute_-11-1
              energy_-111
              inertia_0-10
              inverse_0-10
              absolute_1-11
              adaptive
Test mode:    91-fold cross-validation

=== Classifier model (full training set) ===

RandomForest

Bagging with 100 iterations and base learner

weka.classifiers.trees.RandomTree -K 0 -M 1.0 -V 0.001 -S 1 -do-not-check-capabilities

Time taken to build model: 0.05 seconds

=== Stratified cross-validation ===
=== Summary ===

Correctly Classified Instances          67               73.6264 %
Incorrectly Classified Instances        24               26.3736 %
Kappa statistic                          0.4626
Mean absolute error                      0.4002
Root mean squared error                  0.4443
Relative absolute error                 79.9501 %
Root relative squared error             88.3379 %
Total Number of Instances               91     

=== Detailed Accuracy By Class ===

                 TP Rate  FP Rate  Precision  Recall   F-Measure  MCC      ROC Area  PRC Area  Class
                 0.659    0.200    0.730      0.659    0.692      0.464    0.761     0.758     0
                 0.800    0.341    0.741      0.800    0.769      0.464    0.761     0.757     1
Weighted Avg.    0.736    0.278    0.736      0.736    0.735      0.464    0.761     0.757     

=== Confusion Matrix ===

  a  b   <-- classified as
 27 14 |  a = 0
 10 40 |  b = 1
